# Supplementary material for: Identifying Anomalous Citations for Objective Evaluation of Scholarly Article Impact
Source: PLoS One. 2016 Sep 8;11(9):e0162364. doi: 10.1371/journal.pone.0162364 (PMC5015995; doi:10.1371/journal.pone.0162364)
Supplement: S1 File — (XLSX) [file pone.0162364.s001.xlsx]

## Sheet: Fig3
No.	DOI	Citations	Contributive citations				ratio(%)
			By co-authors	By no co-authors	By same affiliation	By different affiliation
1	10.1103/PhysRevC.68.065802	7	2	5	1	6	0.285714
2	10.1103/PhysRevC.13.626	4	0	4	0	4	0
3	10.1103/PhysRevC.56.1256	12	11	1	6	6	0.916667
4	10.1103/PhysRevC.17.939	6	1	5	1	5	0.166667
5	10.1103/PhysRevC.18.1603	7	0	7	0	7	0
6	10.1103/PhysRevC.57.2264	11	9	2	2	9	0.818182
7	10.1103/PhysRevC.15.193	1	0	1	0	1	0
8	10.1103/PhysRevC.14.543	26	6	20	6	20	0.230769
9	10.1103/PhysRevC.7.1490	4	0	4	0	4	0
10	10.1103/PhysRevC.58.796	37	36	1	26	11	0.972973
11	10.1103/PhysRevC.16.597	1	0	1	0	1	0
12	10.1103/PhysRevC.15.2253	4	0	4	0	4	0
13	10.1103/PhysRevC.18.2138	8	0	8	0	8	0
14	10.1103/PhysRevC.13.847	2	1	1	1	1	0.5
15	10.1103/PhysRevC.8.796	9	1	8	1	8	0.111111
16	10.1103/PhysRevC.2.1194	2	1	1	1	1	0.5
17	10.1103/PhysRevC.3.1649	3	2	1	1	2	0.666667
18	10.1103/PhysRevC.14.1925	4	0	4	0	4	0
19	10.1103/PhysRevC.24.1891	6	0	6	3	3	0
20	10.1103/PhysRevC.22.515	4	1	3	1	3	0.25
21	10.1103/PhysRevC.23.1228	3	0	3	0	3	0
22	10.1103/PhysRevC.12.1878	3	1	2	1	2	0.333333
23	10.1103/PhysRevC.17.2248	27	9	18	5	22	0.333333
24	10.1103/PhysRevC.6.1192	3	1	2	1	2	0.333333
25	10.1103/PhysRevC.19.1660	1	1	0	1	0	1
26	10.1103/PhysRevC.6.1553	3	3	0	2	1	1
27	10.1103/PhysRevC.5.350	39	0	39	0	39	0
28	10.1103/PhysRevC.8.2217	10	5	5	3	7	0.5
29	10.1103/PhysRevC.8.347	4	0	4	1	3	0
30	10.1103/PhysRevC.7.2500	7	2	5	2	5	0.285714
31	10.1103/PhysRevC.23.549	6	4	2	1	5	0.666667
32	10.1103/PhysRevC.6.1240	7	0	7	0	7	0
33	10.1103/PhysRevC.13.348	1	0	1	0	1	0
34	10.1103/PhysRevC.6.2112	29	13	16	3	26	0.448276
35	10.1103/PhysRevC.27.2688	1	1	0	1	0	1
36	10.1103/PhysRevC.9.1474	6	2	4	1	5	0.333333
37	10.1103/PhysRevC.12.1247	6	3	3	2	4	0.5
38	10.1103/PhysRevC.9.1258	14	7	7	5	9	0.5
39	10.1103/PhysRevC.6.1847	4	0	4	0	4	0
40	10.1103/PhysRevC.13.803	7	3	4	2	5	0.428571
41	10.1103/PhysRevC.9.1525	4	0	4	0	4	0
42	10.1103/PhysRevC.8.37	9	5	4	4	5	0.555556
43	10.1103/PhysRevC.15.1977	12	7	5	7	5	0.583333
44	10.1103/PhysRevC.27.2436	6	2	4	2	4	0.333333
45	10.1103/PhysRevC.9.1705	24	16	8	5	19	0.666667
46	10.1103/PhysRevC.4.2202	27	17	10	7	20	0.62963
47	10.1103/PhysRevC.3.1631	39	28	11	16	23	0.717949
48	10.1103/PhysRevC.6.631	35	0	35	6	29	0
49	10.1103/PhysRevC.14.1534	29	23	6	15	14	0.793103
50	10.1103/PhysRevC.16.1984	12	4	8	4	8	0.333333
51	10.1103/PhysRevC.3.882	86	31	55	12	74	0.360465
52	10.1103/PhysRevC.57.2375	7	6	1	6	1	0.857143
53	10.1103/PhysRevC.24.464	7	6	1	6	1	0.857143
54	10.1103/PhysRevC.21.664	10	8	2	8	2	0.8
55	10.1103/PhysRevC.10.2467	2	0	2	0	2	0
56	10.1103/PhysRevC.15.352	6	5	1	0	6	0.833333
57	10.1103/PhysRevC.2.1777	25	16	9	5	20	0.64
58	10.1103/PhysRevC.6.1362	25	19	6	5	20	0.76
59	10.1103/PhysRevC.8.1448	13	1	12	1	12	0.0769231
60	10.1103/PhysRevC.36.1051	1	1	0	1	0	1
61	10.1103/PhysRevC.19.1832	13	12	1	10	3	0.923077
62	10.1103/PhysRevC.54.2469	4	3	1	3	1	0.75
63	10.1103/PhysRevC.5.210	11	9	2	1	10	0.818182
64	10.1103/PhysRevC.23.427	11	8	3	4	7	0.727273
65	10.1103/PhysRevC.49.1272	31	16	15	9	22	0.516129
66	10.1103/PhysRevC.60.034006	11	5	6	3	8	0.454545
67	10.1103/PhysRevC.46.73	9	5	4	4	5	0.555556
68	10.1103/PhysRevC.60.034002	28	8	20	1	27	0.285714
69	10.1103/PhysRevC.4.2150	1	1	0	1	0	1
70	10.1103/PhysRevC.61.034007	11	7	4	0	11	0.636364
71	10.1103/PhysRevC.11.1719	18	3	15	0	18	0.166667
72	10.1103/PhysRevC.32.609	4	2	2	2	2	0.5
73	10.1103/PhysRevC.56.2387	7	4	3	3	4	0.571429
74	10.1103/PhysRevC.53.2086	130	37	93	7	123	0.284615
75	10.1103/PhysRevC.52.2158	4	2	2	2	2	0.5
76	10.1103/PhysRevC.50.640	6	5	1	5	1	0.833333
77	10.1103/PhysRevC.7.1206	10	1	9	2	8	0.1
78	10.1103/PhysRevC.50.1787	2	2	0	2	0	1
79	10.1103/PhysRevC.65.064904	3	2	1	2	1	0.666667
80	10.1103/PhysRevC.39.2302	4	2	2	2	2	0.5
81	10.1103/PhysRevC.51.1587	2	2	0	2	0	1
82	10.1103/PhysRevC.65.032201	2	1	1	0	2	0.5
83	10.1103/PhysRevC.10.1156	10	0	10	1	9	0
84	10.1103/PhysRevC.15.1779	16	6	10	6	10	0.375
85	10.1103/PhysRevC.58.2393	26	12	14	9	17	0.461538
86	10.1103/PhysRevC.15.1288	2	0	2	0	2	0
87	10.1103/PhysRevC.7.774	2	0	2	0	2	0
88	10.1103/PhysRevC.60.064617	11	5	6	0	11	0.454545
89	10.1103/PhysRevC.63.025203	15	5	10	3	12	0.333333
90	10.1103/PhysRevC.2.675	5	2	3	1	4	0.4
91	10.1103/PhysRevC.36.1826	1	1	0	0	1	1
92	10.1103/PhysRevC.24.1628	9	4	5	3	6	0.444444
93	10.1103/PhysRevC.44.2850	12	4	8	1	11	0.333333
94	10.1103/PhysRevC.44.2801	15	9	6	5	10	0.6
95	10.1103/PhysRevC.62.031303	9	8	1	7	2	0.888889
96	10.1103/PhysRevC.8.340	5	4	1	4	1	0.8
97	10.1103/PhysRevC.55.1805	1	1	0	0	1	1
98	10.1103/PhysRevC.9.1611	2	2	0	2	0	1
99	10.1103/PhysRevC.3.831	5	0	5	0	5	0
100	10.1103/PhysRevC.11.1312	1	1	0	1	0	1
101	10.1103/PhysRevC.76.025212	8	5	3	3	5	0.625
102	10.1103/PhysRevC.68.065204	10	7	3	4	6	0.7
103	10.1103/PhysRevC.78.045203	11	3	8	2	9	0.272727
104	10.1103/PhysRevC.80.055203	9	5	4	5	4	0.555556
105	10.1103/PhysRevC.67.015209	20	14	6	9	11	0.7
106	10.1103/PhysRevC.79.054328	5	5	0	5	0	1
107	10.1103/PhysRevC.67.055205	20	12	8	10	10	0.6
108	10.1103/PhysRevC.72.054303	1	1	0	1	0	1
109	10.1103/PhysRevC.5.1031	12	1	11	1	11	0.0833333
110	10.1103/PhysRevC.4.1778	30	9	21	2	28	0.3
111	10.1103/PhysRevC.5.1313	8	4	4	4	4	0.5
112	10.1103/PhysRevC.30.1795	5	3	2	2	3	0.6
113	10.1103/PhysRevC.3.724	3	3	0	1	2	1
114	10.1103/PhysRevC.7.1076	5	3	2	1	4	0.6
115	10.1103/PhysRevC.7.1950	12	4	8	5	7	0.333333
116	10.1103/PhysRevC.2.1390	4	3	1	1	3	0.75
117	10.1103/PhysRevC.8.1682	10	5	5	5	5	0.5
118	10.1103/PhysRevC.9.1192	2	0	2	0	2	0
119	10.1103/PhysRevC.88.044322	1	1	0	1	0	1
120	10.1103/PhysRevC.68.045207	22	13	9	2	20	0.590909
121	10.1103/PhysRevC.10.840	5	2	3	2	3	0.4
122	10.1103/PhysRevC.55.2030	3	1	2	1	2	0.333333
123	10.1103/PhysRevC.18.476	4	0	4	0	4	0
124	10.1103/PhysRevC.16.2381	9	2	7	4	5	0.222222
125	10.1103/PhysRevC.10.1475	2	0	2	0	2	0
126	10.1103/PhysRevC.28.2234	6	5	1	1	5	0.833333
127	10.1103/PhysRevC.80.015207	4	4	0	2	2	1
128	10.1103/PhysRevC.11.829	2	0	2	0	2	0
129	10.1103/PhysRevC.38.1335	1	1	0	1	0	1
130	10.1103/PhysRevC.38.875	7	4	3	2	5	0.571429
131	10.1103/PhysRevC.65.065204	9	8	1	5	4	0.888889
132	10.1103/PhysRevC.2.2028	2	0	2	0	2	0
133	10.1103/PhysRevC.11.1514	1	0	1	0	1	0
134	10.1103/PhysRevC.22.725	6	3	3	3	3	0.5
135	10.1103/PhysRevC.8.23	19	4	15	2	17	0.210526
136	10.1103/PhysRevC.31.515	6	4	2	4	2	0.666667
137	10.1103/PhysRevC.75.014008	1	1	0	0	1	1
138	10.1103/PhysRevC.17.671	5	3	2	0	5	0.6
139	10.1103/PhysRevC.5.1738	5	3	2	3	2	0.6
140	10.1103/PhysRevC.26.1984	3	3	0	3	0	1
141	10.1103/PhysRevC.29.158	2	2	0	2	0	1
142	10.1103/PhysRevC.18.2589	10	8	2	7	3	0.8
143	10.1103/PhysRevC.47.R938	32	0	32	4	28	0
144	10.1103/PhysRevC.9.1730	21	11	10	10	11	0.52381
145	10.1103/PhysRevC.27.18	1	0	1	1	0	0
146	10.1103/PhysRevC.21.2535	13	7	6	4	9	0.538462
147	10.1103/PhysRevC.24.2628	5	1	4	1	4	0.2
148	10.1103/PhysRevC.57.1097	4	2	2	1	3	0.5
149	10.1103/PhysRevC.22.2591	12	2	10	2	10	0.166667
150	10.1103/PhysRevC.7.1329	3	1	2	1	2	0.333333
151	10.1103/PhysRevC.28.364	12	2	10	2	10	0.166667
152	10.1103/PhysRevC.16.623	9	7	2	7	2	0.777778
153	10.1103/PhysRevC.17.1672	8	2	6	1	7	0.25
154	10.1103/PhysRevC.18.223	5	0	5	0	5	0
155	10.1103/PhysRevC.38.2341	10	2	8	2	8	0.2
156	10.1103/PhysRevC.46.2344	8	0	8	0	8	0
157	10.1103/PhysRevC.28.1614	6	5	1	4	2	0.833333
158	10.1103/PhysRevC.76.054910	4	3	1	3	1	0.75
159	10.1103/PhysRevC.33.557	4	3	1	3	1	0.75
160	10.1103/PhysRevC.24.2576	6	4	2	3	3	0.666667
161	10.1103/PhysRevC.9.981	4	2	2	2	2	0.5
162	10.1103/PhysRevC.15.864	23	1	22	1	22	0.0434783
163	10.1103/PhysRevC.17.744	20	12	8	11	9	0.6
164	10.1103/PhysRevC.26.2620	1	1	0	1	0	1
165	10.1103/PhysRevC.80.064902	2	1	1	1	1	0.5
166	10.1103/PhysRevC.48.2491	3	2	1	1	2	0.666667
167	10.1103/PhysRevC.33.1655	32	10	22	6	26	0.3125
168	10.1103/PhysRevC.23.2042	30	15	15	8	22	0.5
169	10.1103/PhysRevC.32.1584	2	1	1	1	1	0.5
170	10.1103/PhysRevC.14.143	5	2	3	0	5	0.4
171	10.1103/PhysRevC.29.2319	30	10	20	7	23	0.333333
172	10.1103/PhysRevC.25.2743	27	12	15	9	18	0.444444
173	10.1103/PhysRevC.38.210	10	2	8	2	8	0.2
174	10.1103/PhysRevC.20.1479	4	2	2	1	3	0.5
175	10.1103/PhysRevC.44.533	19	14	5	7	12	0.736842
176	10.1103/PhysRevC.16.42	4	2	2	2	2	0.5
177	10.1103/PhysRevC.10.498	7	1	6	0	7	0.142857
178	10.1103/PhysRevC.21.28	6	0	6	0	6	0
179	10.1103/PhysRevC.21.1252	21	17	4	13	8	0.809524
180	10.1103/PhysRevC.24.387	4	2	2	0	4	0.5
181	10.1103/PhysRevC.23.1997	56	37	19	24	32	0.660714
182	10.1103/PhysRevC.44.1878	6	5	1	5	1	0.833333
183	10.1103/PhysRevC.14.1392	6	0	6	0	6	0
184	10.1103/PhysRevC.25.3146	19	10	9	8	11	0.526316
185	10.1103/PhysRevC.26.42	3	2	1	3	0	0.666667
186	10.1103/PhysRevC.9.441	1	0	1	0	1	0
187	10.1103/PhysRevC.45.2172	2	2	0	2	0	1
188	10.1103/PhysRevC.54.523	1	1	0	1	0	1
189	10.1103/PhysRevC.16.613	4	3	1	3	1	0.75
190	10.1103/PhysRevC.55.2811	31	21	10	21	10	0.677419
191	10.1103/PhysRevC.43.1201	12	3	9	2	10	0.25
192	10.1103/PhysRevC.72.058203	3	1	2	1	2	0.333333
193	10.1103/PhysRevC.34.2055	1	1	0	1	0	1
194	10.1103/PhysRevC.17.435	8	3	5	2	6	0.375
195	10.1103/PhysRevC.16.142	25	6	19	6	19	0.24
196	10.1103/PhysRevC.10.2102	9	2	7	1	8	0.222222
197	10.1103/PhysRevC.15.381	6	1	5	1	5	0.166667
198	10.1103/PhysRevC.44.136	2	2	0	1	1	1
199	10.1103/PhysRevC.20.1593	2	0	2	0	2	0
200	10.1103/PhysRevC.69.034315	41	14	27	9	32	0.341463
201	10.1103/PhysRevC.61.034312	14	6	8	5	9	0.428571
202	10.1103/PhysRevC.15.1644	12	5	7	3	9	0.416667
203	10.1103/PhysRevC.66.064311	15	11	4	10	5	0.733333
204	10.1103/PhysRevC.12.644	88	24	64	6	82	0.272727
205	10.1103/PhysRevC.21.147	3	0	3	0	3	0
206	10.1103/PhysRevC.22.1832	25	17	8	5	20	0.68
207	10.1103/PhysRevC.13.2241	7	3	4	1	6	0.428571
208	10.1103/PhysRevC.24.884	16	12	4	6	10	0.75
209	10.1103/PhysRevC.10.756	5	2	3	2	3	0.4
210	10.1103/PhysRevC.14.1068	2	0	2	0	2	0
211	10.1103/PhysRevC.11.2049	12	3	9	0	12	0.25
212	10.1103/PhysRevC.20.1589	1	1	0	0	1	1
213	10.1103/PhysRevC.58.2192	1	1	0	1	0	1
214	10.1103/PhysRevC.24.369	5	1	4	0	5	0.2
215	10.1103/PhysRevC.10.1722	3	2	1	2	1	0.666667
216	10.1103/PhysRevC.14.660	2	2	0	2	0	1
217	10.1103/PhysRevC.9.836	12	7	5	1	11	0.583333
218	10.1103/PhysRevC.30.958	4	4	0	3	1	1
219	10.1103/PhysRevC.36.573	2	0	2	0	2	0
220	10.1103/PhysRevC.25.107	3	1	2	1	2	0.333333
221	10.1103/PhysRevC.26.1733	6	4	2	0	6	0.666667
222	10.1103/PhysRevC.28.1947	17	8	9	3	14	0.470588
223	10.1103/PhysRevC.21.768	4	1	3	1	3	0.25
224	10.1103/PhysRevC.34.2144	3	2	1	1	2	0.666667
225	10.1103/PhysRevC.15.1738	1	1	0	1	0	1
226	10.1103/PhysRevC.24.2102	1	0	1	0	1	0
227	10.1103/PhysRevC.10.912	3	2	1	1	2	0.666667
228	10.1103/PhysRevC.19.1251	9	2	7	2	7	0.222222
229	10.1103/PhysRevC.24.2179	3	3	0	2	1	1
230	10.1103/PhysRevC.16.970	9	5	4	4	5	0.555556
231	10.1103/PhysRevC.18.205	18	11	7	5	13	0.611111
232	10.1103/PhysRevC.22.2409	1	0	1	0	1	0
233	10.1103/PhysRevC.9.929	14	9	5	6	8	0.642857
234	10.1103/PhysRevC.16.15	1	1	0	0	1	1
235	10.1103/PhysRevC.15.1650	11	9	2	9	2	0.818182
236	10.1103/PhysRevC.25.1824	13	6	7	5	8	0.461538
237	10.1103/PhysRevC.15.246	12	7	5	2	10	0.583333
238	10.1103/PhysRevC.20.1560	3	1	2	1	2	0.333333
239	10.1103/PhysRevC.34.2344	3	2	1	2	1	0.666667
240	10.1103/PhysRevC.13.489	3	1	2	1	2	0.333333
241	10.1103/PhysRevC.12.1575	9	4	5	3	6	0.444444
242	10.1103/PhysRevC.10.1671	5	2	3	2	3	0.4
243	10.1103/PhysRevC.13.1367	3	1	2	1	2	0.333333
244	10.1103/PhysRevC.11.1570	3	1	2	1	2	0.333333
245	10.1103/PhysRevC.16.983	4	1	3	1	3	0.25
246	10.1103/PhysRevC.35.1508	8	4	4	4	4	0.5
247	10.1103/PhysRevC.12.1726	1	0	1	0	1	0
248	10.1103/PhysRevC.25.791	13	4	9	1	12	0.307692
249	10.1103/PhysRevC.24.1969	2	1	1	1	1	0.5
250	10.1103/PhysRevC.77.044313	27	7	20	4	23	0.259259
251	10.1103/PhysRevC.19.100	1	0	1	0	1	0
252	10.1103/PhysRevC.41.284	2	0	2	0	2	0
253	10.1103/PhysRevC.57.1634	11	8	3	3	8	0.727273
254	10.1103/PhysRevC.17.56	10	4	6	1	9	0.4
255	10.1103/PhysRevC.25.2255	1	0	1	0	1	0
256	10.1103/PhysRevC.13.1036	9	3	6	0	9	0.333333
257	10.1103/PhysRevC.54.2313	1	1	0	0	1	1
258	10.1103/PhysRevC.55.155	4	2	2	1	3	0.5
259	10.1103/PhysRevC.55.950	3	1	2	1	2	0.333333
260	10.1103/PhysRevC.26.1692	6	0	6	0	6	0
261	10.1103/PhysRevC.17.1219	14	10	4	10	4	0.714286
262	10.1103/PhysRevC.9.1633	9	0	9	0	9	0
263	10.1103/PhysRevC.24.1283	9	0	9	0	9	0
264	10.1103/PhysRevC.31.372	25	10	15	2	23	0.4
265	10.1103/PhysRevC.20.2052	19	5	14	3	16	0.263158
266	10.1103/PhysRevC.37.571	2	0	2	0	2	0
267	10.1103/PhysRevC.20.2114	1	0	1	0	1	0
268	10.1103/PhysRevC.55.2708	7	5	2	2	5	0.714286
269	10.1103/PhysRevC.57.577	21	19	2	11	10	0.904762
270	10.1103/PhysRevC.54.R449	27	23	4	17	10	0.851852
271	10.1103/PhysRevC.40.859	8	5	3	4	4	0.625
272	10.1103/PhysRevC.32.425	18	13	5	6	12	0.722222
273	10.1103/PhysRevC.3.1965	11	8	3	8	3	0.727273
274	10.1103/PhysRevC.71.051602	23	18	5	14	9	0.782609
275	10.1103/PhysRevC.38.1270	1	0	1	0	1	0
276	10.1103/PhysRevC.23.879	8	6	2	3	5	0.75
277	10.1103/PhysRevC.61.064303	2	2	0	2	0	1
278	10.1103/PhysRevC.67.014607	5	2	3	2	3	0.4
279	10.1103/PhysRevC.72.044607	2	0	2	0	2	0
280	10.1103/PhysRevC.16.1835	5	2	3	2	3	0.4
281	10.1103/PhysRevC.14.878	6	1	5	0	6	0.166667
282	10.1103/PhysRevC.33.2188	3	2	1	2	1	0.666667
283	10.1103/PhysRevC.68.034610	13	7	6	6	7	0.538462
284	10.1103/PhysRevC.85.034338	1	0	1	0	1	0
285	10.1103/PhysRevC.17.1929	24	6	18	2	22	0.25
286	10.1103/PhysRevC.22.1180	7	6	1	4	3	0.857143
287	10.1103/PhysRevC.84.014320	7	5	2	3	4	0.714286
288	10.1103/PhysRevC.76.014605	1	1	0	1	0	1
289	10.1103/PhysRevC.19.335	8	7	1	4	4	0.875
290	10.1103/PhysRevC.15.1835	8	3	5	2	6	0.375
291	10.1103/PhysRevC.15.2028	5	4	1	2	3	0.8
292	10.1103/PhysRevC.17.4	3	2	1	1	2	0.666667
293	10.1103/PhysRevC.56.365	3	2	1	2	1	0.666667
294	10.1103/PhysRevC.18.1207	1	1	0	1	0	1
295	10.1103/PhysRevC.75.064320	21	15	6	8	13	0.714286
296	10.1103/PhysRevC.13.2585	2	2	0	2	0	1
297	10.1103/PhysRevC.18.722	8	8	0	7	1	1
298	10.1103/PhysRevC.20.478	11	8	3	7	4	0.727273
299	10.1103/PhysRevC.72.044304	1	0	1	0	1	0
300	10.1103/PhysRevC.7.1903	6	0	6	1	5	0
301	10.1103/PhysRevC.10.1753	5	3	2	3	2	0.6
302	10.1103/PhysRevC.20.2370	11	8	3	1	10	0.727273
303	10.1103/PhysRevC.10.445	17	7	10	3	14	0.411765
304	10.1103/PhysRevC.38.533	2	0	2	0	2	0
305	10.1103/PhysRevC.33.1624	22	7	15	5	17	0.318182
306	10.1103/PhysRevC.44.1354	2	0	2	0	2	0
307	10.1103/PhysRevC.33.728	6	2	4	2	4	0.333333
308	10.1103/PhysRevC.24.917	4	0	4	0	4	0
309	10.1103/PhysRevC.44.554	6	3	3	3	3	0.5
310	10.1103/PhysRevC.65.061601	42	41	1	31	11	0.97619
311	10.1103/PhysRevC.79.064602	4	3	1	3	1	0.75
312	10.1103/PhysRevC.22.65	2	1	1	1	1	0.5
313	10.1103/PhysRevC.32.1169	1	0	1	0	1	0
314	10.1103/PhysRevC.29.2353	1	0	1	0	1	0
315	10.1103/PhysRevC.17.227	7	5	2	1	6	0.714286
316	10.1103/PhysRevC.4.1092	2	2	0	2	0	1
317	10.1103/PhysRevC.14.2322	2	0	2	0	2	0
318	10.1103/PhysRevC.20.13	6	4	2	3	3	0.666667
319	10.1103/PhysRevC.14.553	4	3	1	3	1	0.75
320	10.1103/PhysRevC.18.65	4	4	0	4	0	1
321	10.1103/PhysRevC.14.2324	2	1	1	1	1	0.5
322	10.1103/PhysRevC.15.1530	17	6	11	6	11	0.352941
323	10.1103/PhysRevC.86.034326	2	1	1	1	1	0.5
324	10.1103/PhysRevC.17.143	6	1	5	1	5	0.166667
325	10.1103/PhysRevC.23.1355	10	5	5	3	7	0.5
326	10.1103/PhysRevC.18.1120	5	2	3	1	4	0.4
327	10.1103/PhysRevC.8.1827	16	15	1	15	1	0.9375
328	10.1103/PhysRevC.8.1813	21	18	3	18	3	0.857143
329	10.1103/PhysRevC.6.1854	24	20	4	20	4	0.833333
330	10.1103/PhysRevC.49.955	50	19	31	4	46	0.38
331	10.1103/PhysRevC.5.587	9	3	6	1	8	0.333333
332	10.1103/PhysRevC.3.1514	8	2	6	1	7	0.25
333	10.1103/PhysRevC.12.1858	6	3	3	2	4	0.5
334	10.1103/PhysRevC.37.1932	2	0	2	0	2	0
335	10.1103/PhysRevC.8.1833	14	14	0	14	0	1
336	10.1103/PhysRevC.7.823	22	18	4	18	4	0.818182
337	10.1103/PhysRevC.6.251	27	22	5	22	5	0.814815
338	10.1103/PhysRevC.5.974	38	27	11	26	12	0.710526
339	10.1103/PhysRevC.30.593	9	6	3	3	6	0.666667
340	10.1103/PhysRevC.8.2120	12	5	7	2	10	0.416667
341	10.1103/PhysRevC.34.1629	7	4	3	2	5	0.571429
342	10.1103/PhysRevC.45.1260	3	1	2	0	3	0.333333
343	10.1103/PhysRevC.9.28	11	5	6	5	6	0.454545
344	10.1103/PhysRevC.9.876	3	2	1	0	3	0.666667
345	10.1103/PhysRevC.17.341	1	1	0	1	0	1
346	10.1103/PhysRevC.12.499	14	10	4	6	8	0.714286
347	10.1103/PhysRevC.13.1510	6	4	2	3	3	0.666667
348	10.1103/PhysRevC.21.65	5	3	2	0	5	0.6
349	10.1103/PhysRevC.19.73	7	4	3	3	4	0.571429
350	10.1103/PhysRevC.24.1656	2	0	2	0	2	0
351	10.1103/PhysRevC.58.1118	41	13	28	5	36	0.317073
352	10.1103/PhysRevC.39.391	24	18	6	8	16	0.75
353	10.1103/PhysRevC.6.537	2	1	1	1	1	0.5
354	10.1103/PhysRevC.20.1350	21	9	12	9	12	0.428571
355	10.1103/PhysRevC.22.1121	10	1	9	1	9	0.1
356	10.1103/PhysRevC.23.708	7	4	3	4	3	0.571429
357	10.1103/PhysRevC.11.927	5	0	5	2	3	0
358	10.1103/PhysRevC.12.637	2	0	2	0	2	0
359	10.1103/PhysRevC.46.208	8	2	6	2	6	0.25
360	10.1103/PhysRevC.17.1210	2	0	2	0	2	0
361	10.1103/PhysRevC.14.2297	28	12	16	10	18	0.428571
362	10.1103/PhysRevC.14.1946	31	18	13	16	15	0.580645
363	10.1103/PhysRevC.45.993	1	0	1	0	1	0
364	10.1103/PhysRevC.21.2485	23	17	6	11	12	0.73913
365	10.1103/PhysRevC.10.1	2	1	1	1	1	0.5
366	10.1103/PhysRevC.10.803	3	3	0	3	0	1
367	10.1103/PhysRevC.11.815	5	1	4	1	4	0.2
368	10.1103/PhysRevC.34.2075	4	2	2	0	4	0.5
369	10.1103/PhysRevC.25.571	8	2	6	2	6	0.25
370	10.1103/PhysRevC.72.064616	6	4	2	4	2	0.666667
371	10.1103/PhysRevC.7.18	3	0	3	0	3	0
372	10.1103/PhysRevC.35.1861	20	10	10	4	16	0.5
373	10.1103/PhysRevC.55.3152	3	2	1	1	2	0.666667
374	10.1103/PhysRevC.14.2246	6	3	3	2	4	0.5
375	10.1103/PhysRevC.66.017601	8	3	5	3	5	0.375
376	10.1103/PhysRevC.45.132	33	29	4	20	13	0.878788
377	10.1103/PhysRevC.18.180	21	16	5	11	10	0.761905
378	10.1103/PhysRevC.16.1594	3	2	1	2	1	0.666667
379	10.1103/PhysRevC.28.916	3	1	2	1	2	0.333333
380	10.1103/PhysRevC.32.1793	4	0	4	1	3	0
381	10.1103/PhysRevC.14.1727	4	2	2	0	4	0.5
382	10.1103/PhysRevC.10.1429	30	16	14	7	23	0.533333
383	10.1103/PhysRevC.46.1863	4	3	1	3	1	0.75
384	10.1103/PhysRevC.32.1014	2	2	0	2	0	1
385	10.1103/PhysRevC.39.986	2	2	0	1	1	1
386	10.1103/PhysRevC.30.2105	1	1	0	1	0	1
387	10.1103/PhysRevC.73.034610	5	2	3	1	4	0.4
388	10.1103/PhysRevC.21.879	7	6	1	5	2	0.857143
389	10.1103/PhysRevC.50.2935	5	5	0	4	1	1
390	10.1103/PhysRevC.47.1200	6	5	1	4	2	0.833333
391	10.1103/PhysRevC.16.988	18	0	18	0	18	0
392	10.1103/PhysRevC.47.1815	3	0	3	3	0	0
393	10.1103/PhysRevC.45.2238	8	3	5	2	6	0.375
394	10.1103/PhysRevC.5.1356	5	2	3	1	4	0.4
395	10.1103/PhysRevC.16.1066	4	1	3	1	3	0.25
396	10.1103/PhysRevC.12.1478	3	1	2	1	2	0.333333
397	10.1103/PhysRevC.33.834	6	5	1	3	3	0.833333
398	10.1103/PhysRevC.5.1600	3	0	3	0	3	0
399	10.1103/PhysRevC.9.1851	6	0	6	0	6	0
400	10.1103/PhysRevC.5.1351	2	1	1	0	2	0.5
401	10.1103/PhysRevC.47.1103	4	2	2	0	4	0.5
402	10.1103/PhysRevC.13.2562	2	0	2	0	2	0
403	10.1103/PhysRevC.71.044612	15	14	1	5	10	0.933333
404	10.1103/PhysRevC.29.1228	9	5	4	4	5	0.555556
405	10.1103/PhysRevC.25.189	8	4	4	3	5	0.5
406	10.1103/PhysRevC.3.964	5	2	3	1	4	0.4
407	10.1103/PhysRevC.5.1365	5	2	3	2	3	0.4
408	10.1103/PhysRevC.13.2385	91	19	72	20	71	0.208791
409	10.1103/PhysRevC.87.014617	3	2	1	2	1	0.666667
410	10.1103/PhysRevC.18.1317	11	2	9	2	9	0.181818
411	10.1103/PhysRevC.15.927	11	8	3	8	3	0.727273
412	10.1103/PhysRevC.56.1019	1	1	0	1	0	1
413	10.1103/PhysRevC.29.477	12	1	11	0	12	0.0833333
414	10.1103/PhysRevC.18.1474	20	12	8	9	11	0.6
415	10.1103/PhysRevC.4.1625	4	4	0	3	1	1
416	10.1103/PhysRevC.7.2466	7	3	4	2	5	0.428571
417	10.1103/PhysRevC.19.1806	2	0	2	0	2	0
418	10.1103/PhysRevC.11.580	5	0	5	1	4	0
419	10.1103/PhysRevC.15.921	19	4	15	1	18	0.210526
420	10.1103/PhysRevC.25.13	10	6	4	3	7	0.6
421	10.1103/PhysRevC.18.1388	4	2	2	1	3	0.5
422	10.1103/PhysRevC.64.064309	3	3	0	3	0	1
423	10.1103/PhysRevC.19.177	7	6	1	5	2	0.857143
424	10.1103/PhysRevC.16.438	5	3	2	2	3	0.6
425	10.1103/PhysRevC.15.939	27	18	9	8	19	0.666667
426	10.1103/PhysRevC.34.1375	2	2	0	1	1	1
427	10.1103/PhysRevC.17.1433	3	0	3	0	3	0
428	10.1103/PhysRevC.17.601	8	5	3	5	3	0.625
429	10.1103/PhysRevC.14.109	2	0	2	0	2	0
430	10.1103/PhysRevC.18.119	2	2	0	1	1	1
431	10.1103/PhysRevC.71.027601	1	0	1	0	1	0
432	10.1103/PhysRevC.44.268	4	3	1	1	3	0.75
433	10.1103/PhysRevC.64.064318	4	4	0	2	2	1
434	10.1103/PhysRevC.49.852	5	1	4	1	4	0.2
435	10.1103/PhysRevC.80.014317	4	3	1	2	2	0.75
436	10.1103/PhysRevC.79.054322	3	2	1	1	2	0.666667
437	10.1103/PhysRevC.45.1533	2	0	2	0	2	0
438	10.1103/PhysRevC.32.440	4	0	4	0	4	0
439	10.1103/PhysRevC.38.1173	3	2	1	1	2	0.666667
440	10.1103/PhysRevC.21.1705	29	19	10	14	15	0.655172
441	10.1103/PhysRevC.15.57	82	53	29	28	54	0.646341
442	10.1103/PhysRevC.13.20	22	9	13	1	21	0.409091
443	10.1103/PhysRevC.36.1754	12	2	10	1	11	0.166667
444	10.1103/PhysRevC.24.1667	17	7	10	7	10	0.411765
445	10.1103/PhysRevC.34.1278	2	2	0	2	0	1
446	10.1103/PhysRevC.19.917	51	10	41	4	47	0.196078
447	10.1103/PhysRevC.15.1499	26	0	26	0	26	0
448	10.1103/PhysRevC.75.064610	3	1	2	1	2	0.333333
449	10.1103/PhysRevC.76.054316	31	16	15	10	21	0.516129
450	10.1103/PhysRevC.71.034302	4	1	3	1	3	0.25
451	10.1103/PhysRevC.60.054309	9	6	3	6	3	0.666667
452	10.1103/PhysRevC.16.1020	5	2	3	0	5	0.4
453	10.1103/PhysRevC.46.1677	3	2	1	2	1	0.666667
454	10.1103/PhysRevC.43.R942	6	5	1	5	1	0.833333
455	10.1103/PhysRevC.23.1949	73	21	52	13	60	0.287671
456	10.1103/PhysRevC.20.2084	18	4	14	5	13	0.222222
457	10.1103/PhysRevC.50.1244	1	1	0	0	1	1
458	10.1103/PhysRevC.23.569	6	3	3	3	3	0.5
459	10.1103/PhysRevC.86.064610	1	1	0	1	0	1
460	10.1103/PhysRevC.16.2367	2	2	0	0	2	1
461	10.1103/PhysRevC.42.395	6	0	6	0	6	0
462	10.1103/PhysRevC.23.15	15	6	9	2	13	0.4
463	10.1103/PhysRevC.25.936	20	6	14	2	18	0.3
464	10.1103/PhysRevC.18.736	4	2	2	1	3	0.5
465	10.1103/PhysRevC.31.1179	14	7	7	7	7	0.5
466	10.1103/PhysRevC.23.2258	13	5	8	4	9	0.384615
467	10.1103/PhysRevC.38.2860	4	1	3	1	3	0.25
468	10.1103/PhysRevC.22.1168	20	15	5	6	14	0.75
469	10.1103/PhysRevC.24.2704	10	1	9	1	9	0.1
470	10.1103/PhysRevC.48.2697	9	1	8	1	8	0.111111
471	10.1103/PhysRevC.23.2186	4	3	1	3	1	0.75
472	10.1103/PhysRevC.15.1698	1	0	1	0	1	0
473	10.1103/PhysRevC.18.108	3	2	1	1	2	0.666667
474	10.1103/PhysRevC.52.164	6	1	5	1	5	0.166667
475	10.1103/PhysRevC.43.618	4	4	0	4	0	1
476	10.1103/PhysRevC.36.2330	1	1	0	0	1	1
477	10.1103/PhysRevC.16.111	3	0	3	0	3	0
478	10.1103/PhysRevC.36.380	74	29	45	12	62	0.391892
479	10.1103/PhysRevC.19.1782	4	0	4	0	4	0
480	10.1103/PhysRevC.22.2027	30	4	26	4	26	0.133333
481	10.1103/PhysRevC.24.1353	4	1	3	1	3	0.25
482	10.1103/PhysRevC.15.361	7	1	6	1	6	0.142857
483	10.1103/PhysRevC.12.710	4	0	4	0	4	0
484	10.1103/PhysRevC.18.1510	43	3	40	2	41	0.0697674
485	10.1103/PhysRevC.20.24	5	2	3	2	3	0.4
486	10.1103/PhysRevC.13.437	1	0	1	0	1	0
487	10.1103/PhysRevC.26.2349	6	3	3	0	6	0.5
488	10.1103/PhysRevC.77.041001	2	0	2	0	2	0
489	10.1103/PhysRevC.24.1791	7	3	4	1	6	0.428571
490	10.1103/PhysRevC.50.74	7	6	1	6	1	0.857143
491	10.1103/PhysRevC.32.1842	4	4	0	4	0	1
492	10.1103/PhysRevC.74.034003	5	3	2	1	4	0.6
493	10.1103/PhysRevC.23.1394	27	0	27	0	27	0
494	10.1103/PhysRevC.21.469	1	1	0	0	1	1
495	10.1103/PhysRevC.24.156	1	1	0	0	1	1
496	10.1103/PhysRevC.38.1537	5	3	2	2	3	0.6
497	10.1103/PhysRevC.19.1144	1	0	1	0	1	0
498	10.1103/PhysRevC.16.1467	12	5	7	5	7	0.416667
499	10.1103/PhysRevC.25.1801	2	1	1	1	1	0.5
500	10.1103/PhysRevC.20.409	3	3	0	1	2	1
501	10.1103/PhysRevC.9.2125	10	3	7	2	8	0.3
502	10.1103/PhysRevC.26.1004	4	2	2	1	3	0.5
503	10.1103/PhysRevC.20.1814	11	8	3	3	8	0.727273
504	10.1103/PhysRevC.20.2025	3	0	3	0	3	0
505	10.1103/PhysRevC.11.693	5	4	1	3	2	0.8
506	10.1103/PhysRevC.17.622	2	1	1	1	1	0.5
507	10.1103/PhysRevC.14.789	1	0	1	0	1	0
508	10.1103/PhysRevC.40.2412	15	11	4	2	13	0.733333
509	10.1103/PhysRevC.22.2416	2	0	2	0	2	0
510	10.1103/PhysRevC.59.750	6	4	2	4	2	0.666667
511	10.1103/PhysRevC.64.014307	8	8	0	3	5	1
512	10.1103/PhysRevC.21.2471	9	4	5	2	7	0.444444
513	10.1103/PhysRevC.14.1271	6	1	5	1	5	0.166667
514	10.1103/PhysRevC.21.2111	11	5	6	4	7	0.454545
515	10.1103/PhysRevC.25.1873	29	21	8	13	16	0.724138
516	10.1103/PhysRevC.24.111	3	2	1	2	1	0.666667
517	10.1103/PhysRevC.22.565	4	3	1	0	4	0.75
518	10.1103/PhysRevC.26.2447	5	5	0	1	4	1
519	10.1103/PhysRevC.14.590	10	1	9	2	8	0.1
520	10.1103/PhysRevC.22.557	6	1	5	0	6	0.166667
521	10.1103/PhysRevC.18.2457	9	1	8	1	8	0.111111
522	10.1103/PhysRevC.19.2288	35	25	10	11	24	0.714286
523	10.1103/PhysRevC.51.3174	5	5	0	5	0	1
524	10.1103/PhysRevC.57.1277	5	5	0	4	1	1
525	10.1103/PhysRevC.16.220	3	1	2	1	2	0.333333
526	10.1103/PhysRevC.10.431	2	1	1	1	1	0.5
527	10.1103/PhysRevC.11.634	1	0	1	0	1	0
528	10.1103/PhysRevC.26.2027	7	5	2	2	5	0.714286
529	10.1103/PhysRevC.28.202	1	0	1	0	1	0
530	10.1103/PhysRevC.21.776	4	3	1	2	2	0.75
531	10.1103/PhysRevC.14.419	5	1	4	1	4	0.2
532	10.1103/PhysRevC.27.2500	6	0	6	0	6	0
533	10.1103/PhysRevC.16.2276	18	1	17	1	17	0.0555556
534	10.1103/PhysRevC.26.1858	3	0	3	0	3	0
535	10.1103/PhysRevC.15.664	12	7	5	4	8	0.583333
536	10.1103/PhysRevC.19.1356	36	5	31	5	31	0.138889
537	10.1103/PhysRevC.18.2148	10	4	6	3	7	0.4
538	10.1103/PhysRevC.27.1550	5	2	3	0	5	0.4
539	10.1103/PhysRevC.15.1152	2	2	0	2	0	1
540	10.1103/PhysRevC.20.560	8	3	5	2	6	0.375
541	10.1103/PhysRevC.32.1563	1	1	0	0	1	1
542	10.1103/PhysRevC.16.2291	3	0	3	0	3	0
543	10.1103/PhysRevC.27.1103	12	1	11	1	11	0.0833333
544	10.1103/PhysRevC.19.2215	3	2	1	1	2	0.666667
545	10.1103/PhysRevC.81.054319	2	1	1	1	1	0.5
546	10.1103/PhysRevC.21.579	17	8	9	5	12	0.470588
547	10.1103/PhysRevC.18.2622	8	5	3	2	6	0.625
548	10.1103/PhysRevC.15.439	7	1	6	1	6	0.142857
549	10.1103/PhysRevC.25.1388	1	1	0	0	1	1
550	10.1103/PhysRevC.44.111	9	7	2	6	3	0.777778
551	10.1103/PhysRevC.63.064303	11	5	6	4	7	0.454545
552	10.1103/PhysRevC.70.054323	1	1	0	0	1	1
553	10.1103/PhysRevC.18.1148	6	3	3	2	4	0.5
554	10.1103/PhysRevC.14.996	8	2	6	1	7	0.25
555	10.1103/PhysRevC.38.2822	4	2	2	2	2	0.5
556	10.1103/PhysRevC.41.R1901	12	12	0	6	6	1
557	10.1103/PhysRevC.14.1709	1	0	1	0	1	0
558	10.1103/PhysRevC.16.192	15	14	1	13	2	0.933333
559	10.1103/PhysRevC.75.054305	4	4	0	1	3	1
560	10.1103/PhysRevC.23.1550	6	2	4	2	4	0.333333
561	10.1103/PhysRevC.17.2040	1	0	1	0	1	0
562	10.1103/PhysRevC.28.209	8	5	3	3	5	0.625
563	10.1103/PhysRevC.50.1330	14	10	4	1	13	0.714286
564	10.1103/PhysRevC.73.044302	9	4	5	3	6	0.444444
565	10.1103/PhysRevC.47.87	14	14	0	12	2	1
566	10.1103/PhysRevC.13.1900	21	17	4	11	10	0.809524
567	10.1103/PhysRevC.68.024309	2	2	0	1	1	1
568	10.1103/PhysRevC.20.2130	2	1	1	1	1	0.5
569	10.1103/PhysRevC.19.2246	1	1	0	1	0	1
570	10.1103/PhysRevC.16.177	4	2	2	1	3	0.5
571	10.1103/PhysRevC.13.2579	2	1	1	1	1	0.5
572	10.1103/PhysRevC.15.307	3	3	0	3	0	1
573	10.1103/PhysRevC.21.2356	7	5	2	5	2	0.714286
574	10.1103/PhysRevC.15.1331	2	1	1	1	1	0.5
575	10.1103/PhysRevC.16.183	5	2	3	1	4	0.4
576	10.1103/PhysRevC.17.1832	8	6	2	6	2	0.75
577	10.1103/PhysRevC.26.528	5	4	1	4	1	0.8
578	10.1103/PhysRevC.17.1098	35	19	16	10	25	0.542857
579	10.1103/PhysRevC.49.2311	9	6	3	5	4	0.666667
580	10.1103/PhysRevC.72.054312	3	0	3	0	3	0
581	10.1103/PhysRevC.17.1646	6	0	6	0	6	0
582	10.1103/PhysRevC.15.1359	50	32	18	21	29	0.64
583	10.1103/PhysRevC.36.187	8	2	6	2	6	0.25
584	10.1103/PhysRevC.10.1767	25	6	19	5	20	0.24
585	10.1103/PhysRevC.27.232	3	3	0	3	0	1
586	10.1103/PhysRevC.35.1007	2	1	1	1	1	0.5
587	10.1103/PhysRevC.23.1064	8	8	0	8	0	1
588	10.1103/PhysRevC.23.1590	7	4	3	2	5	0.571429
589	10.1103/PhysRevC.58.2603	1	0	1	0	1	0
590	10.1103/PhysRevC.34.297	2	2	0	2	0	1
591	10.1103/PhysRevC.26.2310	3	3	0	3	0	1
592	10.1103/PhysRevC.32.172	23	19	4	18	5	0.826087
593	10.1103/PhysRevC.76.024318	21	11	10	8	13	0.52381
594	10.1103/PhysRevC.80.064309	4	2	2	1	3	0.5
595	10.1103/PhysRevC.79.044323	1	1	0	1	0	1
596	10.1103/PhysRevC.7.994	14	0	14	0	14	0
597	10.1103/PhysRevC.18.1891	2	2	0	2	0	1
598	10.1103/PhysRevC.77.041301	10	9	1	7	3	0.9
599	10.1103/PhysRevC.40.2585	5	4	1	4	1	0.8
600	10.1103/PhysRevC.24.144	2	0	2	0	2	0
601	10.1103/PhysRevC.9.326	3	0	3	0	3	0
602	10.1103/PhysRevC.60.054603	8	7	1	7	1	0.875
603	10.1103/PhysRevC.8.1957	8	0	8	0	8	0
604	10.1103/PhysRevC.23.2062	5	2	3	2	3	0.4
605	10.1103/PhysRevC.15.1126	6	2	4	2	4	0.333333
606	10.1103/PhysRevC.15.1558	11	1	10	9	2	0.0909091
607	10.1103/PhysRevC.5.1718	1	0	1	0	1	0
608	10.1103/PhysRevC.29.1331	1	0	1	0	1	0
609	10.1103/PhysRevC.44.463	1	0	1	0	1	0
610	10.1103/PhysRevC.45.1284	16	11	5	11	5	0.6875
611	10.1103/PhysRevC.21.1594	13	3	10	3	10	0.230769
612	10.1103/PhysRevC.41.2147	2	0	2	1	1	0
613	10.1103/PhysRevC.46.1069	3	3	0	2	1	1
614	10.1103/PhysRevC.21.1351	4	0	4	0	4	0
615	10.1103/PhysRevC.38.553	1	0	1	0	1	0
616	10.1103/PhysRevC.13.372	1	0	1	0	1	0
617	10.1103/PhysRevC.28.240	8	5	3	3	5	0.625
618	10.1103/PhysRevC.16.1196	16	10	6	11	5	0.625
619	10.1103/PhysRevC.44.2512	8	8	0	7	1	1
620	10.1103/PhysRevC.17.1700	39	17	22	5	34	0.435897
621	10.1103/PhysRevC.22.1550	3	0	3	0	3	0
622	10.1103/PhysRevC.40.706	7	6	1	6	1	0.857143
623	10.1103/PhysRevC.32.462	2	2	0	2	0	1
624	10.1103/PhysRevC.79.025208	3	0	3	0	3	0
625	10.1103/PhysRevC.18.2631	14	14	0	10	4	1
626	10.1103/PhysRevC.81.044613	5	0	5	0	5	0
627	10.1103/PhysRevC.74.054315	2	1	1	1	1	0.5
628	10.1103/PhysRevC.68.024302	19	8	11	5	14	0.421053
629	10.1103/PhysRevC.27.778	1	0	1	0	1	0
630	10.1103/PhysRevC.41.706	2	1	1	1	1	0.5
631	10.1103/PhysRevC.78.044318	22	7	15	3	19	0.318182
632	10.1103/PhysRevC.40.456	4	2	2	1	3	0.5
633	10.1103/PhysRevC.15.2072	12	3	9	7	5	0.25
634	10.1103/PhysRevC.39.2268	49	17	32	7	42	0.346939
635	10.1103/PhysRevC.18.2567	12	10	2	9	3	0.833333
636	10.1103/PhysRevC.24.2521	6	5	1	5	1	0.833333
637	10.1103/PhysRevC.17.1682	49	19	30	6	43	0.387755
638	10.1103/PhysRevC.76.024609	11	9	2	4	7	0.818182
639	10.1103/PhysRevC.16.885	1	0	1	0	1	0
640	10.1103/PhysRevC.30.878	6	1	5	1	5	0.166667
641	10.1103/PhysRevC.18.2380	3	2	1	2	1	0.666667
642	10.1103/PhysRevC.87.014330	2	1	1	1	1	0.5
643	10.1103/PhysRevC.88.014614	2	0	2	0	2	0
644	10.1103/PhysRevC.20.641	15	9	6	8	7	0.6
645	10.1103/PhysRevC.39.1076	2	0	2	0	2	0
646	10.1103/PhysRevC.41.1855	6	2	4	2	4	0.333333
647	10.1103/PhysRevC.50.R566	3	0	3	0	3	0
648	10.1103/PhysRevC.67.022201	1	1	0	1	0	1
649	10.1103/PhysRevC.76.034905	2	0	2	0	2	0
650	10.1103/PhysRevC.22.1979	9	5	4	4	5	0.555556
651	10.1103/PhysRevC.84.034608	1	1	0	1	0	1
652	10.1103/PhysRevC.78.024610	22	5	17	6	16	0.227273
653	10.1103/PhysRevC.80.024608	4	3	1	2	2	0.75
654	10.1103/PhysRevC.20.1419	23	10	13	10	13	0.434783
655	10.1103/PhysRevC.29.1056	13	10	3	3	10	0.769231
656	10.1103/PhysRevC.15.693	10	2	8	0	10	0.2
657	10.1103/PhysRevC.80.044301	16	8	8	6	10	0.5
658	10.1103/PhysRevC.86.024608	3	2	1	1	2	0.666667
659	10.1103/PhysRevC.37.2821	5	2	3	2	3	0.4
660	10.1103/PhysRevC.37.1026	10	7	3	7	3	0.7
661	10.1103/PhysRevC.76.014601	4	2	2	2	2	0.5
662	10.1103/PhysRevC.36.2479	7	2	5	1	6	0.285714
663	10.1103/PhysRevC.29.1010	5	1	4	1	4	0.2
664	10.1103/PhysRevC.48.R960	16	4	12	3	13	0.25
665	10.1103/PhysRevC.42.1577	3	1	2	1	2	0.333333
666	10.1103/PhysRevC.41.2438	1	0	1	0	1	0
667	10.1103/PhysRevC.84.064904	3	3	0	3	0	1
668	10.1103/PhysRevC.30.322	21	2	19	0	21	0.0952381
669	10.1103/PhysRevC.78.044324	1	1	0	1	0	1
670	10.1103/PhysRevC.51.2260	12	1	11	1	11	0.0833333
671	10.1103/PhysRevC.43.849	36	10	26	5	31	0.277778
672	10.1103/PhysRevC.22.2073	20	1	19	1	19	0.05
673	10.1103/PhysRevC.27.335	13	2	11	4	9	0.153846
674	10.1103/PhysRevC.58.2478	7	6	1	5	2	0.857143
675	10.1103/PhysRevC.65.034617	12	3	9	1	11	0.25
676	10.1103/PhysRevC.27.1489	7	2	5	2	5	0.285714
677	10.1103/PhysRevC.61.054004	7	4	3	2	5	0.571429
678	10.1103/PhysRevC.38.832	6	0	6	0	6	0
679	10.1103/PhysRevC.88.014611	1	1	0	1	0	1
680	10.1103/PhysRevC.44.1819	4	3	1	3	1	0.75
681	10.1103/PhysRevC.41.2312	2	0	2	0	2	0
682	10.1103/PhysRevC.16.747	2	1	1	1	1	0.5
683	10.1103/PhysRevC.20.1902	1	0	1	0	1	0
684	10.1103/PhysRevC.54.1027	2	0	2	0	2	0
685	10.1103/PhysRevC.25.3110	2	0	2	0	2	0
686	10.1103/PhysRevC.25.2787	6	1	5	1	5	0.166667
687	10.1103/PhysRevC.15.217	28	7	21	7	21	0.25
688	10.1103/PhysRevC.15.2032	41	0	41	0	41	0
689	10.1103/PhysRevC.84.064307	6	2	4	2	4	0.333333
690	10.1103/PhysRevC.69.044318	25	6	19	6	19	0.24
691	10.1103/PhysRevC.38.1658	1	1	0	1	0	1
692	10.1103/PhysRevC.87.041302	1	0	1	0	1	0
693	10.1103/PhysRevC.46.1346	13	11	2	9	4	0.846154
694	10.1103/PhysRevC.27.2261	1	1	0	1	0	1
695	10.1103/PhysRevC.31.1923	3	2	1	2	1	0.666667
696	10.1103/PhysRevC.86.034338	2	1	1	0	2	0.5
697	10.1103/PhysRevC.44.545	9	8	1	6	3	0.888889
698	10.1103/PhysRevC.80.014314	9	6	3	6	3	0.666667
699	10.1103/PhysRevC.15.1917	3	0	3	0	3	0
700	10.1103/PhysRevC.54.292	13	10	3	9	4	0.769231
701	10.1103/PhysRevC.19.1153	3	0	3	0	3	0
702	10.1103/PhysRevC.43.835	4	1	3	1	3	0.25
703	10.1103/PhysRevC.14.1306	3	0	3	1	2	0
704	10.1103/PhysRevC.14.1298	2	0	2	1	1	0
705	10.1103/PhysRevC.83.054314	4	3	1	2	2	0.75
706	10.1103/PhysRevC.26.500	3	2	1	0	3	0.666667
707	10.1103/PhysRevC.69.017303	1	0	1	0	1	0
708	10.1103/PhysRevC.14.619	4	0	4	1	3	0
709	10.1103/PhysRevC.64.044604	17	11	6	6	11	0.647059
710	10.1103/PhysRevC.38.1985	3	0	3	0	3	0
711	10.1103/PhysRevC.25.3216	3	1	2	1	2	0.333333
712	10.1103/PhysRevC.23.1635	21	8	13	2	19	0.380952
713	10.1103/PhysRevC.18.2782	1	1	0	1	0	1
714	10.1103/PhysRevC.16.1963	12	7	5	7	5	0.583333
715	10.1103/PhysRevC.36.1453	1	1	0	1	0	1
716	10.1103/PhysRevC.15.988	8	4	4	4	4	0.5
717	10.1103/PhysRevC.16.333	27	11	16	11	16	0.407407
718	10.1103/PhysRevC.19.971	22	15	7	9	13	0.681818
719	10.1103/PhysRevC.22.1211	6	1	5	2	4	0.166667
720	10.1103/PhysRevC.16.679	2	1	1	0	2	0.5
721	10.1103/PhysRevC.14.2013	2	1	1	1	1	0.5
722	10.1103/PhysRevC.8.368	5	1	4	1	4	0.2
723	10.1103/PhysRevC.19.1649	5	1	4	1	4	0.2
724	10.1103/PhysRevC.14.1667	2	2	0	0	2	1
725	10.1103/PhysRevC.10.739	45	28	17	10	35	0.622222
726	10.1103/PhysRevC.18.2617	2	0	2	0	2	0
727	10.1103/PhysRevC.27.640	2	1	1	1	1	0.5
728	10.1103/PhysRevC.71.025802	11	11	0	4	7	1
729	10.1103/PhysRevC.27.2991	2	1	1	1	1	0.5
730	10.1103/PhysRevC.34.2369	1	0	1	0	1	0
731	10.1103/PhysRevC.24.2378	3	1	2	1	2	0.333333
732	10.1103/PhysRevC.26.777	12	11	1	11	1	0.916667
733	10.1103/PhysRevC.17.1853	3	3	0	3	0	1
734	10.1103/PhysRevC.18.597	2	2	0	1	1	1
735	10.1103/PhysRevC.22.397	4	2	2	2	2	0.5
736	10.1103/PhysRevC.19.601	16	11	5	7	9	0.6875
737	10.1103/PhysRevC.25.89	5	5	0	2	3	1
738	10.1103/PhysRevC.31.875	7	6	1	3	4	0.857143
739	10.1103/PhysRevC.24.317	18	8	10	4	14	0.444444
740	10.1103/PhysRevC.21.525	2	2	0	2	0	1
741	10.1103/PhysRevC.20.1680	15	5	10	2	13	0.333333
742	10.1103/PhysRevC.54.237	8	7	1	1	7	0.875
743	10.1103/PhysRevC.38.2397	5	1	4	1	4	0.2
744	10.1103/PhysRevC.33.1	8	0	8	0	8	0
745	10.1103/PhysRevC.38.2921	1	1	0	0	1	1
746	10.1103/PhysRevC.42.753	5	4	1	0	5	0.8
747	10.1103/PhysRevC.22.408	5	2	3	2	3	0.4
748	10.1103/PhysRevC.76.044325	3	1	2	1	2	0.333333
749	10.1103/PhysRevC.79.044610	4	4	0	4	0	1
750	10.1103/PhysRevC.58.220	116	19	97	4	112	0.163793
751	10.1103/PhysRevC.25.2318	15	10	5	3	12	0.666667
752	10.1103/PhysRevC.40.R1563	1	0	1	0	1	0
753	10.1103/PhysRevC.64.024305	4	1	3	1	3	0.25
754	10.1103/PhysRevC.27.1818	3	3	0	3	0	1
755	10.1103/PhysRevC.30.1032	32	16	16	7	25	0.5
756	10.1103/PhysRevC.55.448	25	12	13	8	17	0.48
757	10.1103/PhysRevC.21.744	9	3	6	2	7	0.333333
758	10.1103/PhysRevC.28.1712	4	1	3	1	3	0.25
759	10.1103/PhysRevC.58.699	8	3	5	0	8	0.375
760	10.1103/PhysRevC.17.1961	8	4	4	2	6	0.5
761	10.1103/PhysRevC.28.2075	18	13	5	7	11	0.722222
762	10.1103/PhysRevC.31.602	4	1	3	2	2	0.25
763	10.1103/PhysRevC.28.280	5	2	3	1	4	0.4
764	10.1103/PhysRevC.60.064616	9	6	3	1	8	0.666667
765	10.1103/PhysRevC.18.2342	36	17	19	5	31	0.472222
766	10.1103/PhysRevC.7.1186	10	4	6	4	6	0.4
767	10.1103/PhysRevC.6.332	3	1	2	1	2	0.333333
768	10.1103/PhysRevC.6.343	3	1	2	1	2	0.333333
769	10.1103/PhysRevC.81.025804	3	0	3	0	3	0
770	10.1103/PhysRevC.79.015802	10	1	9	1	9	0.1
771	10.1103/PhysRevC.13.536	2	2	0	1	1	1
772	10.1103/PhysRevC.34.1097	4	4	0	4	0	1
773	10.1103/PhysRevC.69.065502	6	4	2	4	2	0.666667
774	10.1103/PhysRevC.75.065501	12	4	8	2	10	0.333333
775	10.1103/PhysRevC.70.044007	15	9	6	9	6	0.6
776	10.1103/PhysRevC.85.024910	6	6	0	6	0	1
777	10.1103/PhysRevC.84.054917	6	6	0	6	0	1
778	10.1103/PhysRevC.49.R584	1	0	1	0	1	0
779	10.1103/PhysRevC.49.314	4	2	2	2	2	0.5
780	10.1103/PhysRevC.70.044001	7	2	5	2	5	0.285714
781	10.1103/PhysRevC.78.034905	5	3	2	3	2	0.6
782	10.1103/PhysRevC.1.1184	14	1	13	1	13	0.0714286
783	10.1103/PhysRevC.54.2385	11	3	8	2	9	0.272727
784	10.1103/PhysRevC.82.065503	4	4	0	4	0	1
785	10.1103/PhysRevC.85.014331	2	1	1	1	1	0.5
786	10.1103/PhysRevC.77.065808	14	4	10	4	10	0.285714
787	10.1103/PhysRevC.43.461	4	4	0	4	0	1
788	10.1103/PhysRevC.45.1070	1	1	0	1	0	1
789	10.1103/PhysRevC.78.015502	11	6	5	6	5	0.545455
790	10.1103/PhysRevC.84.014327	1	0	1	0	1	0
791	10.1103/PhysRevC.19.1047	6	0	6	0	6	0
792	10.1103/PhysRevC.63.064002	24	12	12	2	22	0.5
793	10.1103/PhysRevC.44.2287	7	1	6	0	7	0.142857
794	10.1103/PhysRevC.39.942	8	5	3	3	5	0.625
795	10.1103/PhysRevC.29.2206	38	26	12	20	18	0.684211
796	10.1103/PhysRevC.33.595	9	6	3	6	3	0.666667
797	10.1103/PhysRevC.36.1995	6	4	2	3	3	0.666667
798	10.1103/PhysRevC.65.045204	5	2	3	2	3	0.4
799	10.1103/PhysRevC.39.1488	3	1	2	0	3	0.333333
800	10.1103/PhysRevC.31.1821	27	8	19	6	21	0.296296
801	10.1103/PhysRevC.35.239	18	6	12	3	15	0.333333
802	10.1103/PhysRevC.32.928	27	21	6	10	17	0.777778
803	10.1103/PhysRevC.32.222	9	4	5	4	5	0.444444
804	10.1103/PhysRevC.26.2091	14	10	4	5	9	0.714286
805	10.1103/PhysRevC.30.2022	11	5	6	4	7	0.454545
806	10.1103/PhysRevC.38.251	14	11	3	8	6	0.785714
807	10.1103/PhysRevC.30.2010	8	5	3	4	4	0.625
808	10.1103/PhysRevC.38.2310	16	12	4	8	8	0.75
809	10.1103/PhysRevC.38.240	15	14	1	7	8	0.933333
810	10.1103/PhysRevC.31.934	24	11	13	0	24	0.458333
811	10.1103/PhysRevC.47.1859	11	0	11	0	11	0
812	10.1103/PhysRevC.78.014005	6	3	3	3	3	0.5
813	10.1103/PhysRevC.25.2219	1	1	0	1	0	1
814	10.1103/PhysRevC.23.2405	10	0	10	0	10	0
815	10.1103/PhysRevC.29.390	2	2	0	2	0	1
816	10.1103/PhysRevC.65.054604	1	0	1	0	1	0
817	10.1103/PhysRevC.23.1364	10	7	3	1	9	0.7
818	10.1103/PhysRevC.84.064317	7	2	5	2	5	0.285714
819	10.1103/PhysRevC.60.054615	2	1	1	1	1	0.5
820	10.1103/PhysRevC.41.603	11	11	0	4	7	1
821	10.1103/PhysRevC.45.331	4	3	1	3	1	0.75
822	10.1103/PhysRevC.21.1158	2	1	1	1	1	0.5
823	10.1103/PhysRevC.31.1679	3	2	1	1	2	0.666667
824	10.1103/PhysRevC.38.514	3	3	0	3	0	1
825	10.1103/PhysRevC.49.R623	4	2	2	2	2	0.5
826	10.1103/PhysRevC.35.651	9	7	2	7	2	0.777778
827	10.1103/PhysRevC.28.1140	1	0	1	0	1	0
828	10.1103/PhysRevC.40.1291	6	5	1	5	1	0.833333
829	10.1103/PhysRevC.36.327	4	3	1	1	3	0.75
830	10.1103/PhysRevC.25.1156	14	1	13	1	13	0.0714286
831	10.1103/PhysRevC.32.308	4	1	3	1	3	0.25
832	10.1103/PhysRevC.28.1493	8	1	7	1	7	0.125
833	10.1103/PhysRevC.21.1190	6	1	5	1	5	0.166667
834	10.1103/PhysRevC.43.2284	26	18	8	4	22	0.692308
835	10.1103/PhysRevC.66.014601	5	5	0	5	0	1
836	10.1103/PhysRevC.28.521	8	4	4	1	7	0.5
837	10.1103/PhysRevC.34.1580	2	2	0	0	2	1
838	10.1103/PhysRevC.36.32	6	5	1	5	1	0.833333
839	10.1103/PhysRevC.26.2247	24	20	4	9	15	0.833333
840	10.1103/PhysRevC.86.064901	1	1	0	1	0	1
841	10.1103/PhysRevC.48.R2148	5	3	2	1	4	0.6
842	10.1103/PhysRevC.26.1960	4	3	1	2	2	0.75
843	10.1103/PhysRevC.23.2425	3	3	0	2	1	1
844	10.1103/PhysRevC.33.1482	5	0	5	0	5	0
845	10.1103/PhysRevC.39.1111	3	2	1	1	2	0.666667
846	10.1103/PhysRevC.25.1551	4	1	3	1	3	0.25
847	10.1103/PhysRevC.53.1336	34	13	21	10	24	0.382353
848	10.1103/PhysRevC.29.1295	12	0	12	0	12	0
849	10.1103/PhysRevC.49.1609	10	2	8	2	8	0.2
850	10.1103/PhysRevC.74.034606	9	5	4	5	4	0.555556
851	10.1103/PhysRevC.27.2019	1	0	1	0	1	0
852	10.1103/PhysRevC.46.1825	10	6	4	6	4	0.6
853	10.1103/PhysRevC.35.931	5	2	3	1	4	0.4
854	10.1103/PhysRevC.50.871	10	1	9	1	9	0.1
855	10.1103/PhysRevC.28.1264	9	4	5	2	7	0.444444
856	10.1103/PhysRevC.76.055805	12	3	9	3	9	0.25
857	10.1103/PhysRevC.21.1245	12	4	8	4	8	0.333333
858	10.1103/PhysRevC.80.045807	6	5	1	5	1	0.833333
859	10.1103/PhysRevC.21.1239	12	4	8	4	8	0.333333
860	10.1103/PhysRevC.25.1296	3	1	2	1	2	0.333333
861	10.1103/PhysRevC.35.2125	29	27	2	11	18	0.931034
862	10.1103/PhysRevC.62.024603	2	2	0	2	0	1
863	10.1103/PhysRevC.70.055803	12	1	11	1	11	0.0833333
864	10.1103/PhysRevC.37.520	12	10	2	9	3	0.833333
865	10.1103/PhysRevC.23.828	36	28	8	24	12	0.777778
866	10.1103/PhysRevC.28.2033	20	13	7	10	10	0.65
867	10.1103/PhysRevC.54.72	5	3	2	2	3	0.6
868	10.1103/PhysRevC.34.322	3	3	0	2	1	1
869	10.1103/PhysRevC.24.1356	2	1	1	1	1	0.5
870	10.1103/PhysRevC.35.1099	14	13	1	7	7	0.928571
871	10.1103/PhysRevC.29.628	2	0	2	0	2	0
872	10.1103/PhysRevC.32.418	7	2	5	2	5	0.285714
873	10.1103/PhysRevC.25.3204	7	5	2	4	3	0.714286
874	10.1103/PhysRevC.31.1643	14	9	5	6	8	0.642857
875	10.1103/PhysRevC.36.1317	7	4	3	4	3	0.571429
876	10.1103/PhysRevC.29.93	3	1	2	1	2	0.333333
877	10.1103/PhysRevC.30.51	3	3	0	3	0	1
878	10.1103/PhysRevC.35.479	3	2	1	1	2	0.666667
879	10.1103/PhysRevC.38.2562	50	13	37	7	43	0.26
880	10.1103/PhysRevC.41.1417	3	3	0	1	2	1
881	10.1103/PhysRevC.25.2939	10	4	6	3	7	0.4
882	10.1103/PhysRevC.25.1693	1	1	0	1	0	1
883	10.1103/PhysRevC.46.1922	10	6	4	1	9	0.6
884	10.1103/PhysRevC.22.104	11	7	4	5	6	0.636364
885	10.1103/PhysRevC.49.2136	34	14	20	6	28	0.411765
886	10.1103/PhysRevC.22.1080	13	11	2	6	7	0.846154
887	10.1103/PhysRevC.26.1035	9	9	0	7	2	1
888	10.1103/PhysRevC.82.054605	1	1	0	1	0	1
889	10.1103/PhysRevC.41.2118	12	9	3	3	9	0.75
890	10.1103/PhysRevC.25.2430	11	7	4	7	4	0.636364
891	10.1103/PhysRevC.46.477	4	4	0	4	0	1
892	10.1103/PhysRevC.40.2425	7	5	2	2	5	0.714286
893	10.1103/PhysRevC.75.054605	15	9	6	2	13	0.6
894	10.1103/PhysRevC.80.064311	2	1	1	1	1	0.5
895	10.1103/PhysRevC.26.1068	12	5	7	3	9	0.416667
896	10.1103/PhysRevC.46.2259	5	5	0	5	0	1
897	10.1103/PhysRevC.46.2264	10	8	2	3	7	0.8
898	10.1103/PhysRevC.22.1401	5	2	3	2	3	0.4
899	10.1103/PhysRevC.26.379	54	7	47	6	48	0.12963
900	10.1103/PhysRevC.10.422	3	3	0	3	0	1
901	10.1103/PhysRevC.41.594	5	1	4	0	5	0.2
902	10.1103/PhysRevC.7.862	1	0	1	0	1	0
903	10.1103/PhysRevC.24.960	7	6	1	4	3	0.857143
904	10.1103/PhysRevC.27.57	1	1	0	1	0	1
905	10.1103/PhysRevC.30.1130	4	0	4	0	4	0
906	10.1103/PhysRevC.14.402	1	1	0	1	0	1
907	10.1103/PhysRevC.33.1805	2	1	1	1	1	0.5
908	10.1103/PhysRevC.24.2552	5	3	2	3	2	0.6
909	10.1103/PhysRevC.86.064611	2	2	0	2	0	1
910	10.1103/PhysRevC.86.034604	1	1	0	1	0	1
911	10.1103/PhysRevC.39.1992	43	31	12	21	22	0.72093
912	10.1103/PhysRevC.31.94	13	7	6	4	9	0.538462
913	10.1103/PhysRevC.8.806	17	3	14	1	16	0.176471
914	10.1103/PhysRevC.70.034608	27	20	7	14	13	0.740741
915	10.1103/PhysRevC.10.1146	18	7	11	3	15	0.388889
916	10.1103/PhysRevC.25.1325	6	6	0	4	2	1
917	10.1103/PhysRevC.27.2679	2	2	0	2	0	1
918	10.1103/PhysRevC.27.983	7	3	4	3	4	0.428571
919	10.1103/PhysRevC.7.553	2	2	0	2	0	1
920	10.1103/PhysRevC.50.2786	10	10	0	7	3	1
921	10.1103/PhysRevC.9.760	14	5	9	1	13	0.357143
922	10.1103/PhysRevC.30.549	5	5	0	4	1	1
923	10.1103/PhysRevC.26.138	5	5	0	5	0	1
924	10.1103/PhysRevC.26.1417	6	6	0	1	5	1
925	10.1103/PhysRevC.69.044310	12	11	1	8	4	0.916667
926	10.1103/PhysRevC.73.024304	3	3	0	3	0	1
927	10.1103/PhysRevC.6.358	8	4	4	3	5	0.5
928	10.1103/PhysRevC.21.2275	4	2	2	2	2	0.5
929	10.1103/PhysRevC.25.278	7	3	4	2	5	0.428571
930	10.1103/PhysRevC.63.054901	2	0	2	0	2	0
931	10.1103/PhysRevC.26.411	6	5	1	5	1	0.833333
932	10.1103/PhysRevC.84.044914	5	2	3	2	3	0.4
933	10.1103/PhysRevC.25.3068	7	2	5	2	5	0.285714
934	10.1103/PhysRevC.18.383	2	2	0	0	2	1
935	10.1103/PhysRevC.34.1294	1	1	0	0	1	1
936	10.1103/PhysRevC.15.1947	3	1	2	0	3	0.333333
937	10.1103/PhysRevC.59.1585	23	1	22	1	22	0.0434783
938	10.1103/PhysRevC.25.1003	5	2	3	2	3	0.4
939	10.1103/PhysRevC.44.1636	19	4	15	4	15	0.210526
940	10.1103/PhysRevC.24.89	64	54	10	11	53	0.84375
941	10.1103/PhysRevC.23.101	8	3	5	2	6	0.375
942	10.1103/PhysRevC.54.1375	6	0	6	0	6	0
943	10.1103/PhysRevC.28.1334	3	3	0	3	0	1
944	10.1103/PhysRevC.24.971	83	44	39	18	65	0.53012
945	10.1103/PhysRevC.50.1110	5	1	4	2	3	0.2
946	10.1103/PhysRevC.77.024320	12	6	6	2	10	0.5
947	10.1103/PhysRevC.29.973	5	2	3	2	3	0.4
948	10.1103/PhysRevC.79.014318	3	3	0	3	0	1
949	10.1103/PhysRevC.28.2001	8	1	7	0	8	0.125
950	10.1103/PhysRevC.54.338	8	6	2	7	1	0.75
951	10.1103/PhysRevC.25.2361	50	36	14	12	38	0.72
952	10.1103/PhysRevC.44.365	1	1	0	1	0	1
953	10.1103/PhysRevC.29.1735	20	0	20	0	20	0
954	10.1103/PhysRevC.33.1095	1	1	0	1	0	1
955	10.1103/PhysRevC.21.2524	7	2	5	1	6	0.285714
956	10.1103/PhysRevC.83.055803	2	2	0	2	0	1
957	10.1103/PhysRevC.83.044906	1	1	0	0	1	1
958	10.1103/PhysRevC.9.767	9	3	6	2	7	0.333333
959	10.1103/PhysRevC.18.1426	12	11	1	5	7	0.916667
960	10.1103/PhysRevC.26.274	3	0	3	0	3	0
961	10.1103/PhysRevC.79.064302	3	2	1	2	1	0.666667
962	10.1103/PhysRevC.59.1956	1	1	0	1	0	1
963	10.1103/PhysRevC.25.2947	2	0	2	0	2	0
964	10.1103/PhysRevC.23.2766	1	0	1	0	1	0
965	10.1103/PhysRevC.35.1751	31	27	4	15	16	0.870968
966	10.1103/PhysRevC.29.1806	27	0	27	2	25	0
967	10.1103/PhysRevC.34.1342	5	5	0	2	3	1
968	10.1103/PhysRevC.35.950	2	0	2	0	2	0
969	10.1103/PhysRevC.26.2572	4	2	2	2	2	0.5
970	10.1103/PhysRevC.15.1221	1	0	1	0	1	0
971	10.1103/PhysRevC.24.2162	13	10	3	4	9	0.769231
972	10.1103/PhysRevC.24.2013	8	6	2	4	4	0.75
973	10.1103/PhysRevC.31.2256	3	1	2	1	2	0.333333
974	10.1103/PhysRevC.27.137	4	4	0	3	1	1
975	10.1103/PhysRevC.57.244	13	7	6	5	8	0.538462
976	10.1103/PhysRevC.28.1552	11	8	3	4	7	0.727273
977	10.1103/PhysRevC.27.2443	10	9	1	5	5	0.9
978	10.1103/PhysRevC.29.828	8	3	5	1	7	0.375
979	10.1103/PhysRevC.29.1744	17	10	7	6	11	0.588235
980	10.1103/PhysRevC.29.861	13	11	2	7	6	0.846154
981	10.1103/PhysRevC.23.295	8	0	8	1	7	0
982	10.1103/PhysRevC.14.731	20	16	4	16	4	0.8
983	10.1103/PhysRevC.27.194	11	2	9	0	11	0.181818
984	10.1103/PhysRevC.24.488	55	28	27	6	49	0.509091
985	10.1103/PhysRevC.23.2548	6	2	4	1	5	0.333333
986	10.1103/PhysRevC.3.1750	28	14	14	5	23	0.5
987	10.1103/PhysRevC.81.065801	5	3	2	3	2	0.6
988	10.1103/PhysRevC.24.135	10	8	2	8	2	0.8
989	10.1103/PhysRevC.25.1304	2	1	1	0	2	0.5
990	10.1103/PhysRevC.27.1083	57	42	15	8	49	0.736842
991	10.1103/PhysRevC.38.1247	10	10	0	4	6	1
992	10.1103/PhysRevC.79.054009	2	2	0	2	0	1
993	10.1103/PhysRevC.76.024910	21	3	18	2	19	0.142857
994	10.1103/PhysRevC.20.982	8	7	1	1	7	0.875
995	10.1103/PhysRevC.22.919	7	1	6	0	7	0.142857
996	10.1103/PhysRevC.40.1237	6	4	2	2	4	0.666667
997	10.1103/PhysRevC.21.940	12	9	3	8	4	0.75
998	10.1103/PhysRevC.24.1029	13	2	11	3	10	0.153846
999	10.1103/PhysRevC.35.1672	2	0	2	0	2	0
1000	10.1103/PhysRevC.58.729	5	5	0	5	0	1
1001	10.1103/PhysRevC.31.1053	9	3	6	3	6	0.333333
1002	10.1103/PhysRevC.26.1999	11	9	2	3	8	0.818182
1003	10.1103/PhysRevC.57.3153	5	4	1	3	2	0.8
1004	10.1103/PhysRevC.32.1594	6	6	0	3	3	1
1005	10.1103/PhysRevC.31.1597	11	11	0	8	3	1
1006	10.1103/PhysRevC.32.2195	1	0	1	0	1	0
1007	10.1103/PhysRevC.34.506	4	4	0	2	2	1
1008	10.1103/PhysRevC.26.2509	12	11	1	2	10	0.916667
1009	10.1103/PhysRevC.28.1538	2	1	1	0	2	0.5
1010	10.1103/PhysRevC.24.2048	15	11	4	6	9	0.733333
1011	10.1103/PhysRevC.44.233	20	9	11	6	14	0.45
1012	10.1103/PhysRevC.80.065501	22	4	18	4	18	0.181818
1013	10.1103/PhysRevC.27.2833	21	11	10	3	18	0.52381
1014	10.1103/PhysRevC.35.1608	16	12	4	9	7	0.75
1015	10.1103/PhysRevC.49.R1763	9	0	9	0	9	0
1016	10.1103/PhysRevC.37.169	4	3	1	0	4	0.75
1017	10.1103/PhysRevC.26.1186	6	4	2	3	3	0.666667
1018	10.1103/PhysRevC.47.941	17	14	3	7	10	0.823529
1019	10.1103/PhysRevC.24.300	1	0	1	0	1	0
1020	10.1103/PhysRevC.78.014909	1	0	1	0	1	0
1021	10.1103/PhysRevC.26.2548	3	1	2	0	3	0.333333
1022	10.1103/PhysRevC.82.034911	5	0	5	0	5	0
1023	10.1103/PhysRevC.66.034614	7	5	2	4	3	0.714286
1024	10.1103/PhysRevC.25.2957	9	0	9	0	9	0
1025	10.1103/PhysRevC.62.048201	4	1	3	2	2	0.25
1026	10.1103/PhysRevC.37.2722	2	0	2	0	2	0
1027	10.1103/PhysRevC.59.1497	1	0	1	0	1	0
1028	10.1103/PhysRevC.23.869	3	0	3	0	3	0
1029	10.1103/PhysRevC.40.1219	2	0	2	0	2	0
1030	10.1103/PhysRevC.26.2152	3	2	1	1	2	0.666667
1031	10.1103/PhysRevC.25.2162	4	0	4	0	4	0
1032	10.1103/PhysRevC.42.1694	11	4	7	2	9	0.363636
1033	10.1103/PhysRevC.36.2726	2	2	0	1	1	1
1034	10.1103/PhysRevC.39.761	5	2	3	2	3	0.4
1035	10.1103/PhysRevC.20.1188	3	0	3	0	3	0
1036	10.1103/PhysRevC.38.1843	3	3	0	3	0	1
1037	10.1103/PhysRevC.28.2423	5	2	3	0	5	0.4
1038	10.1103/PhysRevC.36.1942	2	0	2	0	2	0
1039	10.1103/PhysRevC.80.015208	1	0	1	0	1	0
1040	10.1103/PhysRevC.27.2078	8	8	0	4	4	1
1041	10.1103/PhysRevC.19.120	4	1	3	1	3	0.25
1042	10.1103/PhysRevC.32.1261	5	1	4	0	5	0.2
1043	10.1103/PhysRevC.58.1948	4	4	0	2	2	1
1044	10.1103/PhysRevC.26.1167	22	15	7	13	9	0.681818
1045	10.1103/PhysRevC.44.1323	16	13	3	10	6	0.8125
1046	10.1103/PhysRevC.67.055206	23	8	15	3	20	0.347826
1047	10.1103/PhysRevC.25.1952	10	2	8	1	9	0.2
1048	10.1103/PhysRevC.20.814	6	3	3	4	2	0.5
1049	10.1103/PhysRevC.73.045214	3	0	3	0	3	0
1050	10.1103/PhysRevC.38.580	3	1	2	1	2	0.333333
1051	10.1103/PhysRevC.42.2479	8	6	2	6	2	0.75
1052	10.1103/PhysRevC.47.512	53	11	42	7	46	0.207547
1053	10.1103/PhysRevC.29.1428	6	4	2	4	2	0.666667
1054	10.1103/PhysRevC.66.055502	3	2	1	2	1	0.666667
1055	10.1103/PhysRevC.52.3399	8	5	3	0	8	0.625
1056	10.1103/PhysRevC.70.038501	2	1	1	1	1	0.5
1057	10.1103/PhysRevC.47.2846	1	0	1	0	1	0
1058	10.1103/PhysRevC.29.1800	8	4	4	2	6	0.5
1059	10.1103/PhysRevC.38.1638	8	3	5	3	5	0.375
1060	10.1103/PhysRevC.67.025802	21	10	11	7	14	0.47619
1061	10.1103/PhysRevC.83.014002	2	1	1	1	1	0.5
1062	10.1103/PhysRevC.40.2226	116	24	92	19	97	0.206897
1063	10.1103/PhysRevC.65.054302	11	7	4	6	5	0.636364
1064	10.1103/PhysRevC.42.988	2	1	1	1	1	0.5
1065	10.1103/PhysRevC.26.668	2	0	2	0	2	0
1066	10.1103/PhysRevC.74.064005	3	2	1	2	1	0.666667
1067	10.1103/PhysRevC.86.044003	3	1	2	1	2	0.333333
1068	10.1103/PhysRevC.83.041302	6	0	6	0	6	0
1069	10.1103/PhysRevC.58.1970	7	6	1	4	3	0.857143
1070	10.1103/PhysRevC.33.287	1	1	0	1	0	1
1071	10.1103/PhysRevC.53.2194	7	0	7	0	7	0
1072	10.1103/PhysRevC.41.1803	5	2	3	3	2	0.4
1073	10.1103/PhysRevC.63.034617	16	5	11	3	13	0.3125
1074	10.1103/PhysRevC.28.2368	3	1	2	1	2	0.333333
1075	10.1103/PhysRevC.44.700	5	0	5	0	5	0
1076	10.1103/PhysRevC.63.015801	12	9	3	8	4	0.75
1077	10.1103/PhysRevC.59.3357	4	1	3	1	3	0.25
1078	10.1103/PhysRevC.84.054011	1	1	0	1	0	1
1079	10.1103/PhysRevC.31.2190	7	0	7	0	7	0
1080	10.1103/PhysRevC.40.1025	1	0	1	0	1	0
1081	10.1103/PhysRevC.44.1024	5	3	2	1	4	0.6
1082	10.1103/PhysRevC.41.665	7	1	6	1	6	0.142857
1083	10.1103/PhysRevC.50.48	16	4	12	3	13	0.25
1084	10.1103/PhysRevC.41.226	8	8	0	4	4	1
1085	10.1103/PhysRevC.55.R1633	3	0	3	1	2	0
1086	10.1103/PhysRevC.22.233	1	1	0	1	0	1
1087	10.1103/PhysRevC.82.024910	1	0	1	0	1	0
1088	10.1103/PhysRevC.43.1639	2	2	0	2	0	1
1089	10.1103/PhysRevC.74.044904	21	4	17	2	19	0.190476
1090	10.1103/PhysRevC.42.R1207	1	0	1	0	1	0
1091	10.1103/PhysRevC.72.024302	1	1	0	1	0	1
1092	10.1103/PhysRevC.50.2703	2	0	2	0	2	0
1093	10.1103/PhysRevC.49.824	11	6	5	3	8	0.545455
1094	10.1103/PhysRevC.38.419	17	4	13	0	17	0.235294
1095	10.1103/PhysRevC.44.1281	2	0	2	0	2	0
1096	10.1103/PhysRevC.35.1530	5	5	0	5	0	1
1097	10.1103/PhysRevC.24.2618	2	0	2	1	1	0
1098	10.1103/PhysRevC.32.1272	3	1	2	0	3	0.333333
1099	10.1103/PhysRevC.47.R9	9	9	0	8	1	1
1100	10.1103/PhysRevC.51.857	10	4	6	5	5	0.4
1101	10.1103/PhysRevC.21.374	3	1	2	1	2	0.333333
1102	10.1103/PhysRevC.75.034909	15	3	12	2	13	0.2
1103	10.1103/PhysRevC.31.1438	36	29	7	14	22	0.805556
1104	10.1103/PhysRevC.56.2080	9	4	5	4	5	0.444444
1105	10.1103/PhysRevC.59.2627	2	0	2	0	2	0
1106	10.1103/PhysRevC.86.035503	2	0	2	0	2	0
1107	10.1103/PhysRevC.37.2651	2	0	2	0	2	0
1108	10.1103/PhysRevC.33.422	21	2	19	1	20	0.0952381
1109	10.1103/PhysRevC.52.1992	12	10	2	8	4	0.833333
1110	10.1103/PhysRevC.66.024602	9	7	2	6	3	0.777778
1111	10.1103/PhysRevC.57.1378	4	2	2	1	3	0.5
1112	10.1103/PhysRevC.46.788	3	2	1	2	1	0.666667
1113	10.1103/PhysRevC.25.2133	9	2	7	2	7	0.222222
1114	10.1103/PhysRevC.26.605	18	14	4	14	4	0.777778
1115	10.1103/PhysRevC.48.841	12	7	5	6	6	0.583333
1116	10.1103/PhysRevC.45.2019	8	2	6	1	7	0.25
1117	10.1103/PhysRevC.57.2669	2	1	1	1	1	0.5
1118	10.1103/PhysRevC.58.3109	2	2	0	2	0	1
1119	10.1103/PhysRevC.66.054003	3	2	1	2	1	0.666667
1120	10.1103/PhysRevC.32.940	8	7	1	6	2	0.875
1121	10.1103/PhysRevC.51.1418	7	5	2	4	3	0.714286
1122	10.1103/PhysRevC.27.2733	14	9	5	8	6	0.642857
1123	10.1103/PhysRevC.36.230	13	12	1	10	3	0.923077
1124	10.1103/PhysRevC.56.135	1	0	1	0	1	0
1125	10.1103/PhysRevC.27.1162	1	1	0	1	0	1
1126	10.1103/PhysRevC.24.614	6	2	4	2	4	0.333333
1127	10.1103/PhysRevC.27.1693	2	1	1	1	1	0.5
1128	10.1103/PhysRevC.27.1353	3	2	1	1	2	0.666667
1129	10.1103/PhysRevC.37.1053	4	0	4	0	4	0
1130	10.1103/PhysRevC.23.665	2	1	1	0	2	0.5
1131	10.1103/PhysRevC.80.065805	4	2	2	2	2	0.5
1132	10.1103/PhysRevC.31.823	3	0	3	0	3	0
1133	10.1103/PhysRevC.25.2398	1	0	1	0	1	0
1134	10.1103/PhysRevC.19.987	15	2	13	1	14	0.133333
1135	10.1103/PhysRevC.60.015202	6	1	5	1	5	0.166667
1136	10.1103/PhysRevC.69.034903	44	4	40	2	42	0.0909091
1137	10.1103/PhysRevC.47.47	7	0	7	0	7	0
1138	10.1103/PhysRevC.25.2072	6	2	4	1	5	0.333333
1139	10.1103/PhysRevC.29.2281	4	2	2	2	2	0.5
1140	10.1103/PhysRevC.30.746	6	5	1	1	5	0.833333
1141	10.1103/PhysRevC.87.021901	2	2	0	2	0	1
1142	10.1103/PhysRevC.71.065801	8	5	3	2	6	0.625
1143	10.1103/PhysRevC.68.034327	8	2	6	1	7	0.25
1144	10.1103/PhysRevC.63.014604	9	7	2	3	6	0.777778
1145	10.1103/PhysRevC.71.055805	4	4	0	1	3	1
1146	10.1103/PhysRevC.79.054305	6	2	4	0	6	0.333333
1147	10.1103/PhysRevC.45.601	3	3	0	2	1	1
1148	10.1103/PhysRevC.76.014909	22	3	19	2	20	0.136364
1149	10.1103/PhysRevC.38.2272	38	22	16	15	23	0.578947
1150	10.1103/PhysRevC.25.962	3	2	1	2	1	0.666667
1151	10.1103/PhysRevC.74.054313	18	9	9	3	15	0.5
1152	10.1103/PhysRevC.23.2616	3	2	1	0	3	0.666667
1153	10.1103/PhysRevC.71.024304	9	5	4	4	5	0.555556
1154	10.1103/PhysRevC.23.1141	1	1	0	1	0	1
1155	10.1103/PhysRevC.79.034304	4	0	4	0	4	0
1156	10.1103/PhysRevC.63.044321	17	16	1	10	7	0.941176
1157	10.1103/PhysRevC.81.034007	3	1	2	1	2	0.333333
1158	10.1103/PhysRevC.56.180	2	2	0	2	0	1
1159	10.1103/PhysRevC.42.252	5	2	3	2	3	0.4
1160	10.1103/PhysRevC.76.014910	14	2	12	2	12	0.142857
1161	10.1103/PhysRevC.45.2514	12	5	7	5	7	0.416667
1162	10.1103/PhysRevC.72.054314	12	9	3	3	9	0.75
1163	10.1103/PhysRevC.42.659	2	2	0	2	0	1
1164	10.1103/PhysRevC.84.054309	5	3	2	2	3	0.6
1165	10.1103/PhysRevC.61.034306	5	4	1	2	3	0.8
1166	10.1103/PhysRevC.83.014309	8	7	1	4	4	0.875
1167	10.1103/PhysRevC.65.024304	33	19	14	6	27	0.575758
1168	10.1103/PhysRevC.53.1319	16	0	16	0	16	0
1169	10.1103/PhysRevC.80.024312	7	3	4	2	5	0.428571
1170	10.1103/PhysRevC.71.054301	7	2	5	2	5	0.285714
1171	10.1103/PhysRevC.79.064301	9	5	4	3	6	0.555556
1172	10.1103/PhysRevC.67.044606	3	1	2	0	3	0.333333
1173	10.1103/PhysRevC.82.064604	2	2	0	1	1	1
1174	10.1103/PhysRevC.63.024607	39	16	23	4	35	0.410256
1175	10.1103/PhysRevC.52.291	1	0	1	0	1	0
1176	10.1103/PhysRevC.9.1568	4	0	4	0	4	0
1177	10.1103/PhysRevC.37.2600	19	14	5	4	15	0.736842
1178	10.1103/PhysRevC.87.015806	1	0	1	0	1	0
1179	10.1103/PhysRevC.67.034611	55	45	10	35	20	0.818182
1180	10.1103/PhysRevC.76.054602	3	0	3	3	0	0
1181	10.1103/PhysRevC.22.340	4	4	0	3	1	1
1182	10.1103/PhysRevC.52.711	5	0	5	0	5	0
1183	10.1103/PhysRevC.80.064313	14	8	6	4	10	0.571429
1184	10.1103/PhysRevC.37.2253	9	4	5	2	7	0.444444
1185	10.1103/PhysRevC.79.054306	3	2	1	2	1	0.666667
1186	10.1103/PhysRevC.76.024611	3	2	1	2	1	0.666667
1187	10.1103/PhysRevC.72.034305	5	3	2	0	5	0.6
1188	10.1103/PhysRevC.87.034311	1	1	0	1	0	1
1189	10.1103/PhysRevC.85.035201	19	9	10	3	16	0.473684
1190	10.1103/PhysRevC.77.034307	7	4	3	1	6	0.571429
1191	10.1103/PhysRevC.49.1402	11	5	6	5	6	0.454545
1192	10.1103/PhysRevC.81.024310	17	16	1	11	6	0.941176
1193	10.1103/PhysRevC.60.064312	49	24	25	10	39	0.489796
1194	10.1103/PhysRevC.39.1818	2	1	1	1	1	0.5
1195	10.1103/PhysRevC.83.064306	6	3	3	3	3	0.5
1196	10.1103/PhysRevC.65.054322	62	39	23	18	44	0.629032
1197	10.1103/PhysRevC.69.051304	8	2	6	2	6	0.25
1198	10.1103/PhysRevC.62.054319	18	13	5	7	11	0.722222
1199	10.1103/PhysRevC.84.034609	1	0	1	0	1	0
1200	10.1103/PhysRevC.75.044303	26	22	4	12	14	0.846154
1201	10.1103/PhysRevC.74.064310	5	3	2	3	2	0.6
1202	10.1103/PhysRevC.79.034310	33	24	9	9	24	0.727273
1203	10.1103/PhysRevC.82.024911	5	1	4	0	5	0.2
1204	10.1103/PhysRevC.39.1134	11	3	8	2	9	0.272727
1205	10.1103/PhysRevC.27.2143	3	1	2	1	2	0.333333
1206	10.1103/PhysRevC.80.064318	3	2	1	1	2	0.666667
1207	10.1103/PhysRevC.78.064304	17	7	10	2	15	0.411765
1208	10.1103/PhysRevC.84.044608	7	3	4	3	4	0.428571
1209	10.1103/PhysRevC.58.2765	5	1	4	1	4	0.2
1210	10.1103/PhysRevC.44.2602	15	10	5	11	4	0.666667
1211	10.1103/PhysRevC.31.1944	5	4	1	4	1	0.8
1212	10.1103/PhysRevC.77.044903	4	1	3	2	2	0.25
1213	10.1103/PhysRevC.63.024314	15	12	3	9	6	0.8
1214	10.1103/PhysRevC.49.188	5	2	3	1	4	0.4
1215	10.1103/PhysRevC.79.044319	23	10	13	5	18	0.434783
1216	10.1103/PhysRevC.83.044307	5	3	2	3	2	0.6
1217	10.1103/PhysRevC.35.1040	7	5	2	3	4	0.714286
1218	10.1103/PhysRevC.82.034313	4	1	3	0	4	0.25
1219	10.1103/PhysRevC.47.1263	3	1	2	0	3	0.333333
1220	10.1103/PhysRevC.77.014902	3	1	2	1	2	0.333333
1221	10.1103/PhysRevC.49.1315	24	8	16	8	16	0.333333
1222	10.1103/PhysRevC.84.014607	3	3	0	1	2	1
1223	10.1103/PhysRevC.84.054321	4	3	1	2	2	0.75
1224	10.1103/PhysRevC.46.2587	23	5	18	2	21	0.217391
1225	10.1103/PhysRevC.32.379	2	2	0	2	0	1
1226	10.1103/PhysRevC.77.044603	17	3	14	2	15	0.176471
1227	10.1103/PhysRevC.43.2103	19	15	4	17	2	0.789474
1228	10.1103/PhysRevC.31.946	10	3	7	3	7	0.3
1229	10.1103/PhysRevC.78.054301	11	7	4	7	4	0.636364
1230	10.1103/PhysRevC.58.1257	16	5	11	2	14	0.3125
1231	10.1103/PhysRevC.79.044318	28	13	15	5	23	0.464286
1232	10.1103/PhysRevC.53.2809	145	81	64	21	124	0.558621
1233	10.1103/PhysRevC.73.034904	37	13	24	9	28	0.351351
1234	10.1103/PhysRevC.1.1202	2	0	2	0	2	0
1235	10.1103/PhysRevC.55.1906	38	33	5	24	14	0.868421
1236	10.1103/PhysRevC.59.704	15	7	8	3	12	0.466667
1237	10.1103/PhysRevC.85.024312	6	5	1	6	0	0.833333
1238	10.1103/PhysRevC.69.035802	3	1	2	1	2	0.333333
1239	10.1103/PhysRevC.53.1437	4	3	1	2	2	0.75
1240	10.1103/PhysRevC.81.064612	7	5	2	3	4	0.714286
1241	10.1103/PhysRevC.45.R1420	7	2	5	1	6	0.285714
1242	10.1103/PhysRevC.7.489	5	0	5	0	5	0
1243	10.1103/PhysRevC.69.054317	16	4	12	1	15	0.25
1244	10.1103/PhysRevC.60.034615	18	16	2	10	8	0.888889
1245	10.1103/PhysRevC.86.014322	7	3	4	0	7	0.428571
1246	10.1103/PhysRevC.84.014331	3	2	1	0	3	0.666667
1247	10.1103/PhysRevC.70.014006	4	0	4	0	4	0
1248	10.1103/PhysRevC.87.021304	1	0	1	0	1	0
1249	10.1103/PhysRevC.33.1616	6	3	3	3	3	0.5
1250	10.1103/PhysRevC.87.064305	4	2	2	0	4	0.5
1251	10.1103/PhysRevC.73.044309	38	6	32	5	33	0.157895
1252	10.1103/PhysRevC.32.2173	3	1	2	1	2	0.333333
1253	10.1103/PhysRevC.46.201	5	3	2	2	3	0.6
1254	10.1103/PhysRevC.69.044315	8	4	4	1	7	0.5
1255	10.1103/PhysRevC.54.266	3	3	0	3	0	1
1256	10.1103/PhysRevC.65.041306	2	1	1	1	1	0.5
1257	10.1103/PhysRevC.39.1662	8	5	3	3	5	0.625
1258	10.1103/PhysRevC.27.113	13	2	11	1	12	0.153846
1259	10.1103/PhysRevC.81.054604	1	0	1	0	1	0
1260	10.1103/PhysRevC.28.1410	12	7	5	4	8	0.583333
1261	10.1103/PhysRevC.31.1483	4	0	4	0	4	0
1262	10.1103/PhysRevC.70.041604	22	11	11	5	17	0.5
1263	10.1103/PhysRevC.82.061302	11	8	3	7	4	0.727273
1264	10.1103/PhysRevC.69.034333	4	4	0	2	2	1
1265	10.1103/PhysRevC.82.024313	36	29	7	13	23	0.805556
1266	10.1103/PhysRevC.56.2332	6	1	5	0	6	0.166667
1267	10.1103/PhysRevC.45.2701	4	3	1	3	1	0.75
1268	10.1103/PhysRevC.21.728	2	2	0	2	0	1
1269	10.1103/PhysRevC.49.1495	12	0	12	0	12	0
1270	10.1103/PhysRevC.65.044004	6	2	4	2	4	0.333333
1271	10.1103/PhysRevC.31.828	21	19	2	8	13	0.904762
1272	10.1103/PhysRevC.72.014313	6	4	2	4	2	0.666667
1273	10.1103/PhysRevC.34.1081	5	4	1	2	3	0.8
1274	10.1103/PhysRevC.43.R5	6	6	0	4	2	1
1275	10.1103/PhysRevC.43.2541	12	11	1	3	9	0.916667
1276	10.1103/PhysRevC.9.1457	5	3	2	1	4	0.6
1277	10.1103/PhysRevC.38.1519	8	4	4	1	7	0.5
1278	10.1103/PhysRevC.73.014605	4	3	1	2	2	0.75
1279	10.1103/PhysRevC.27.2317	63	23	40	11	52	0.365079
1280	10.1103/PhysRevC.41.1553	14	14	0	9	5	1
1281	10.1103/PhysRevC.74.068801	12	3	9	2	10	0.25
1282	10.1103/PhysRevC.80.031304	8	5	3	4	4	0.625
1283	10.1103/PhysRevC.77.064322	20	13	7	7	13	0.65
1284	10.1103/PhysRevC.82.034307	2	0	2	0	2	0
1285	10.1103/PhysRevC.19.1344	19	13	6	3	16	0.684211
1286	10.1103/PhysRevC.24.1486	5	2	3	1	4	0.4
1287	10.1103/PhysRevC.81.024907	2	0	2	1	1	0
1288	10.1103/PhysRevC.69.054319	24	16	8	6	18	0.666667
1289	10.1103/PhysRevC.83.024310	2	2	0	1	1	1
1290	10.1103/PhysRevC.85.044315	4	2	2	0	4	0.5
1291	10.1103/PhysRevC.72.054313	17	7	10	5	12	0.411765
1292	10.1103/PhysRevC.43.R2040	1	1	0	1	0	1
1293	10.1103/PhysRevC.40.2834	20	9	11	1	19	0.45
1294	10.1103/PhysRevC.62.054317	7	6	1	0	7	0.857143
1295	10.1103/PhysRevC.75.041302	9	2	7	2	7	0.222222
1296	10.1103/PhysRevC.69.045802	12	6	6	4	8	0.5
1297	10.1103/PhysRevC.33.71	7	0	7	0	7	0
1298	10.1103/PhysRevC.80.014308	13	7	6	4	9	0.538462
1299	10.1103/PhysRevC.44.668	3	1	2	0	3	0.333333
1300	10.1103/PhysRevC.53.740	35	12	23	8	27	0.342857
1301	10.1103/PhysRevC.42.591	5	3	2	1	4	0.6
1302	10.1103/PhysRevC.80.024313	11	6	5	4	7	0.545455
1303	10.1103/PhysRevC.79.014608	3	0	3	0	3	0
1304	10.1103/PhysRevC.77.064901	64	21	43	15	49	0.328125
1305	10.1103/PhysRevC.76.034602	3	0	3	0	3	0
1306	10.1103/PhysRevC.75.024907	7	2	5	2	5	0.285714
1307	10.1103/PhysRevC.85.034303	4	1	3	1	3	0.25
1308	10.1103/PhysRevC.40.2672	13	12	1	5	8	0.923077
1309	10.1103/PhysRevC.70.025801	11	0	11	0	11	0
1310	10.1103/PhysRevC.29.284	1	0	1	0	1	0
1311	10.1103/PhysRevC.41.1264	10	8	2	4	6	0.8
1312	10.1103/PhysRevC.60.054301	44	20	24	12	32	0.454545
1313	10.1103/PhysRevC.23.1305	4	3	1	3	1	0.75
1314	10.1103/PhysRevC.12.1360	6	5	1	2	4	0.833333
1315	10.1103/PhysRevC.41.R2483	5	1	4	0	5	0.2
1316	10.1103/PhysRevC.58.R5	12	9	3	8	4	0.75
1317	10.1103/PhysRevC.86.021304	3	1	2	1	2	0.333333
1318	10.1103/PhysRevC.29.1407	8	6	2	4	4	0.75
1319	10.1103/PhysRevC.55.111	4	1	3	0	4	0.25
1320	10.1103/PhysRevC.80.014305	4	3	1	3	1	0.75
1321	10.1103/PhysRevC.62.034601	13	10	3	9	4	0.769231
1322	10.1103/PhysRevC.56.2869	1	1	0	0	1	1
1323	10.1103/PhysRevC.74.044311	4	1	3	1	3	0.25
1324	10.1103/PhysRevC.59.2919	5	5	0	3	2	1
1325	10.1103/PhysRevC.50.2332	12	10	2	2	10	0.833333
1326	10.1103/PhysRevC.57.2912	5	5	0	2	3	1
1327	10.1103/PhysRevC.38.2743	2	1	1	1	1	0.5
1328	10.1103/PhysRevC.46.R1163	13	8	5	4	9	0.615385
1329	10.1103/PhysRevC.63.034615	2	0	2	0	2	0
1330	10.1103/PhysRevC.54.1641	49	1	48	1	48	0.0204082
1331	10.1103/PhysRevC.81.064326	4	2	2	0	4	0.5
1332	10.1103/PhysRevC.45.2290	7	2	5	2	5	0.285714
1333	10.1103/PhysRevC.33.239	20	15	5	10	10	0.75
1334	10.1103/PhysRevC.63.024313	6	4	2	1	5	0.666667
1335	10.1103/PhysRevC.36.2409	12	10	2	5	7	0.833333
1336	10.1103/PhysRevC.74.064313	20	19	1	15	5	0.95
1337	10.1103/PhysRevC.84.064609	1	0	1	0	1	0
1338	10.1103/PhysRevC.82.034314	4	2	2	1	3	0.5
1339	10.1103/PhysRevC.83.044324	6	5	1	5	1	0.833333
1340	10.1103/PhysRevC.55.660	3	3	0	2	1	1
1341	10.1103/PhysRevC.65.054323	2	1	1	1	1	0.5
1342	10.1103/PhysRevC.52.669	1	0	1	0	1	0
1343	10.1103/PhysRevC.16.2268	9	4	5	3	6	0.444444
1344	10.1103/PhysRevC.45.242	14	14	0	12	2	1
1345	10.1103/PhysRevC.67.014324	3	3	0	3	0	1
1346	10.1103/PhysRevC.75.034312	5	0	5	0	5	0
1347	10.1103/PhysRevC.42.R1191	35	27	8	11	24	0.771429
1348	10.1103/PhysRevC.78.024305	8	3	5	1	7	0.375
1349	10.1103/PhysRevC.76.065801	1	0	1	0	1	0
1350	10.1103/PhysRevC.75.051302	9	7	2	1	8	0.777778
1351	10.1103/PhysRevC.69.064312	5	2	3	1	4	0.4
1352	10.1103/PhysRevC.22.2612	3	2	1	2	1	0.666667
1353	10.1103/PhysRevC.42.2442	2	0	2	0	2	0
1354	10.1103/PhysRevC.69.034306	3	0	3	0	3	0
1355	10.1103/PhysRevC.71.064326	42	8	34	6	36	0.190476
1356	10.1103/PhysRevC.75.064308	20	16	4	6	14	0.8
1357	10.1103/PhysRevC.60.034304	83	33	50	17	66	0.39759
1358	10.1103/PhysRevC.40.2527	4	3	1	3	1	0.75
1359	10.1103/PhysRevC.68.051601	61	34	27	11	50	0.557377
1360	10.1103/PhysRevC.85.024322	3	3	0	2	1	1
1361	10.1103/PhysRevC.82.027307	1	1	0	1	0	1
1362	10.1103/PhysRevC.60.054310	4	4	0	0	4	1
1363	10.1103/PhysRevC.57.2281	17	5	12	5	12	0.294118
1364	10.1103/PhysRevC.30.314	7	6	1	1	6	0.857143
1365	10.1103/PhysRevC.60.031603	1	1	0	0	1	1
1366	10.1103/PhysRevC.80.054313	9	2	7	1	8	0.222222
1367	10.1103/PhysRevC.82.044311	3	3	0	2	1	1
1368	10.1103/PhysRevC.86.044318	1	1	0	0	1	1
1369	10.1103/PhysRevC.73.044319	11	10	1	6	5	0.909091
1370	10.1103/PhysRevC.82.044318	9	6	3	6	3	0.666667
1371	10.1103/PhysRevC.69.034305	11	2	9	2	9	0.181818
1372	10.1103/PhysRevC.60.014302	34	20	14	5	29	0.588235
1373	10.1103/PhysRevC.74.014612	2	1	1	1	1	0.5
1374	10.1103/PhysRevC.86.064601	4	0	4	0	4	0
1375	10.1103/PhysRevC.74.014318	15	9	6	6	9	0.6
1376	10.1103/PhysRevC.77.034317	13	7	6	3	10	0.538462
1377	10.1103/PhysRevC.80.044308	6	6	0	3	3	1
1378	10.1103/PhysRevC.86.034310	1	1	0	0	1	1
1379	10.1103/PhysRevC.71.024301	33	10	23	7	26	0.30303
1380	10.1103/PhysRevC.46.677	41	11	30	2	39	0.268293
1381	10.1103/PhysRevC.67.054308	9	3	6	2	7	0.333333
1382	10.1103/PhysRevC.58.2459	14	7	7	1	13	0.5
1383	10.1103/PhysRevC.80.014312	4	4	0	4	0	1
1384	10.1103/PhysRevC.42.2358	1	0	1	0	1	0
1385	10.1103/PhysRevC.64.038202	30	17	13	13	17	0.566667
1386	10.1103/PhysRevC.62.054308	11	3	8	1	10	0.272727
1387	10.1103/PhysRevC.87.034618	1	1	0	1	0	1
1388	10.1103/PhysRevC.86.065210	1	0	1	0	1	0
1389	10.1103/PhysRevC.71.044306	4	3	1	1	3	0.75
1390	10.1103/PhysRevC.65.035205	6	1	5	1	5	0.166667
1391	10.1103/PhysRevC.36.1408	2	1	1	1	1	0.5
1392	10.1103/PhysRevC.72.064001	3	2	1	2	1	0.666667
1393	10.1103/PhysRevC.69.044610	17	14	3	14	3	0.823529
1394	10.1103/PhysRevC.62.025207	47	19	28	9	38	0.404255
1395	10.1103/PhysRevC.57.1464	25	12	13	6	19	0.48
1396	10.1103/PhysRevC.74.064301	29	11	18	4	25	0.37931
1397	10.1103/PhysRevC.51.409	43	27	16	11	32	0.627907
1398	10.1103/PhysRevC.79.012202	9	3	6	1	8	0.333333
1399	10.1103/PhysRevC.72.022201	6	4	2	4	2	0.666667
1400	10.1103/PhysRevC.83.064304	1	0	1	0	1	0
1401	10.1103/PhysRevC.76.065201	28	20	8	10	18	0.714286
1402	10.1103/PhysRevC.68.014316	18	7	11	7	11	0.388889
1403	10.1103/PhysRevC.25.2278	8	6	2	1	7	0.75
1404	10.1103/PhysRevC.36.2495	6	0	6	0	6	0
1405	10.1103/PhysRevC.72.015209	10	4	6	2	8	0.4
1406	10.1103/PhysRevC.45.904	1	1	0	1	0	1
1407	10.1103/PhysRevC.75.065807	7	6	1	4	3	0.857143
1408	10.1103/PhysRevC.69.022201	27	18	9	11	16	0.666667
1409	10.1103/PhysRevC.77.061304	35	3	32	1	34	0.0857143
1410	10.1103/PhysRevC.76.035205	23	14	9	7	16	0.608696
1411	10.1103/PhysRevC.73.025206	14	7	7	6	8	0.5
1412	10.1103/PhysRevC.84.044308	2	0	2	0	2	0
1413	10.1103/PhysRevC.65.064324	10	10	0	9	1	1
1414	10.1103/PhysRevC.66.032201	22	8	14	8	14	0.363636
1415	10.1103/PhysRevC.79.054308	6	1	5	1	5	0.166667
1416	10.1103/PhysRevC.71.044313	4	3	1	3	1	0.75
1417	10.1103/PhysRevC.32.1830	16	3	13	1	15	0.1875
1418	10.1103/PhysRevC.57.2628	15	5	10	1	14	0.333333
1419	10.1103/PhysRevC.66.045501	15	0	15	0	15	0
1420	10.1103/PhysRevC.84.055201	2	2	0	1	1	1
1421	10.1103/PhysRevC.83.054307	5	3	2	2	3	0.6
1422	10.1103/PhysRevC.41.880	3	0	3	0	3	0
1423	10.1103/PhysRevC.30.1593	6	6	0	5	1	1
1424	10.1103/PhysRevC.66.065203	15	0	15	1	14	0
1425	10.1103/PhysRevC.74.014303	5	5	0	4	1	1
1426	10.1103/PhysRevC.81.044603	4	2	2	1	3	0.5
1427	10.1103/PhysRevC.78.045208	2	0	2	0	2	0
1428	10.1103/PhysRevC.32.983	5	4	1	3	2	0.8
1429	10.1103/PhysRevC.75.045205	4	4	0	4	0	1
1430	10.1103/PhysRevC.37.1169	10	9	1	6	4	0.9
1431	10.1103/PhysRevC.79.024617	4	3	1	3	1	0.75
1432	10.1103/PhysRevC.53.2158	4	2	2	0	4	0.5
1433	10.1103/PhysRevC.76.022201	10	2	8	2	8	0.2
1434	10.1103/PhysRevC.85.024305	1	1	0	0	1	1
1435	10.1103/PhysRevC.78.044311	11	5	6	3	8	0.454545
1436	10.1103/PhysRevC.87.034305	1	0	1	0	1	0
1437	10.1103/PhysRevC.65.051001	27	14	13	3	24	0.518519
1438	10.1103/PhysRevC.53.1819	4	0	4	0	4	0
1439	10.1103/PhysRevC.81.024308	18	13	5	12	6	0.722222
1440	10.1103/PhysRevC.84.054317	4	2	2	2	2	0.5
1441	10.1103/PhysRevC.85.064319	1	0	1	0	1	0
1442	10.1103/PhysRevC.83.054312	11	10	1	5	6	0.909091
1443	10.1103/PhysRevC.68.064603	24	12	12	10	14	0.5
1444	10.1103/PhysRevC.82.065204	3	3	0	2	1	1
1445	10.1103/PhysRevC.68.035211	2	1	1	1	1	0.5
1446	10.1103/PhysRevC.81.034307	7	3	4	2	5	0.428571
1447	10.1103/PhysRevC.31.762	4	3	1	2	2	0.75
1448	10.1103/PhysRevC.82.045211	7	5	2	3	4	0.714286
1449	10.1103/PhysRevC.44.2653	14	4	10	3	11	0.285714
1450	10.1103/PhysRevC.71.055202	44	25	19	9	35	0.568182
1451	10.1103/PhysRevC.40.2181	5	1	4	1	4	0.2
1452	10.1103/PhysRevC.29.747	5	2	3	1	4	0.4
1453	10.1103/PhysRevC.82.044307	8	6	2	2	6	0.75
1454	10.1103/PhysRevC.70.064310	11	4	7	4	7	0.363636
1455	10.1103/PhysRevC.31.538	63	41	22	22	41	0.650794
1456	10.1103/PhysRevC.65.024309	11	3	8	1	10	0.272727
1457	10.1103/PhysRevC.24.2326	2	1	1	0	2	0.5
1458	10.1103/PhysRevC.85.034323	3	2	1	2	1	0.666667
1459	10.1103/PhysRevC.84.014310	5	2	3	2	3	0.4
1460	10.1103/PhysRevC.63.047303	19	8	11	6	13	0.421053
1461	10.1103/PhysRevC.59.853	24	8	16	6	18	0.333333
1462	10.1103/PhysRevC.71.015202	8	6	2	4	4	0.75
1463	10.1103/PhysRevC.85.045203	6	2	4	1	5	0.333333
1464	10.1103/PhysRevC.76.024310	24	13	11	4	20	0.541667
1465	10.1103/PhysRevC.75.014601	31	20	11	12	19	0.645161
1466	10.1103/PhysRevC.64.035204	17	1	16	1	16	0.0588235
1467	10.1103/PhysRevC.60.064613	4	3	1	2	2	0.75
1468	10.1103/PhysRevC.70.015206	39	25	14	19	20	0.641026
1469	10.1103/PhysRevC.84.029905	2	1	1	1	1	0.5
1470	10.1103/PhysRevC.76.062201	5	5	0	4	1	1
1471	10.1103/PhysRevC.71.024316	30	11	19	3	27	0.366667
1472	10.1103/PhysRevC.87.054003	1	1	0	1	0	1
1473	10.1103/PhysRevC.62.054320	16	5	11	4	12	0.3125
1474	10.1103/PhysRevC.19.592	2	2	0	2	0	1
1475	10.1103/PhysRevC.27.1887	3	1	2	1	2	0.333333
1476	10.1103/PhysRevC.83.064618	1	0	1	0	1	0
1477	10.1103/PhysRevC.61.061602	6	6	0	5	1	1
1478	10.1103/PhysRevC.81.064327	13	8	5	4	9	0.615385
1479	10.1103/PhysRevC.84.054316	5	4	1	2	3	0.8
1480	10.1103/PhysRevC.72.034612	34	14	20	3	31	0.411765
1481	10.1103/PhysRevC.69.032201	15	10	5	8	7	0.666667
1482	10.1103/PhysRevC.42.1872	1	1	0	1	0	1
1483	10.1103/PhysRevC.30.734	1	0	1	0	1	0
1484	10.1103/PhysRevC.79.065204	8	0	8	0	8	0
1485	10.1103/PhysRevC.88.054325	1	0	1	0	1	0
1486	10.1103/PhysRevC.69.068201	14	7	7	1	13	0.5
1487	10.1103/PhysRevC.83.034305	17	6	11	4	13	0.352941
1488	10.1103/PhysRevC.76.035201	6	0	6	1	5	0
1489	10.1103/PhysRevC.14.635	28	3	25	0	28	0.107143
1490	10.1103/PhysRevC.68.034325	37	15	22	10	27	0.405405
1491	10.1103/PhysRevC.41.2816	38	15	23	7	31	0.394737
1492	10.1103/PhysRevC.86.034336	3	2	1	1	2	0.666667
1493	10.1103/PhysRevC.75.038201	8	2	6	1	7	0.25
1494	10.1103/PhysRevC.77.011301	5	4	1	1	4	0.8
1495	10.1103/PhysRevC.86.054302	3	2	1	2	1	0.666667
1496	10.1103/PhysRevC.62.025501	7	7	0	2	5	1
1497	10.1103/PhysRevC.78.064305	9	7	2	0	9	0.777778
1498	10.1103/PhysRevC.42.2242	1	1	0	1	0	1
1499	10.1103/PhysRevC.63.054309	9	4	5	3	6	0.444444
1500	10.1103/PhysRevC.78.014304	19	5	14	4	15	0.263158
1501	10.1103/PhysRevC.67.035201	6	1	5	1	5	0.166667
1502	10.1103/PhysRevC.84.065807	3	1	2	1	2	0.333333
1503	10.1103/PhysRevC.25.2292	18	12	6	8	10	0.666667
1504	10.1103/PhysRevC.33.665	3	0	3	0	3	0
1505	10.1103/PhysRevC.78.045202	16	10	6	10	6	0.625
1506	10.1103/PhysRevC.58.3195	6	6	0	6	0	1
1507	10.1103/PhysRevC.46.1656	1	0	1	0	1	0
1508	10.1103/PhysRevC.73.054602	7	7	0	1	6	1
1509	10.1103/PhysRevC.37.224	1	1	0	1	0	1
1510	10.1103/PhysRevC.66.014603	13	13	0	6	7	1
1511	10.1103/PhysRevC.87.054302	1	1	0	0	1	1
1512	10.1103/PhysRevC.76.014312	58	32	26	15	43	0.551724
1513	10.1103/PhysRevC.65.064312	5	3	2	3	2	0.6
1514	10.1103/PhysRevC.66.024326	53	19	34	9	44	0.358491
1515	10.1103/PhysRevC.65.051602	3	3	0	3	0	1
1516	10.1103/PhysRevC.83.034309	9	1	8	0	9	0.111111
1517	10.1103/PhysRevC.82.054613	5	4	1	3	2	0.8
1518	10.1103/PhysRevC.45.1918	5	1	4	1	4	0.2
1519	10.1103/PhysRevC.6.211	3	0	3	0	3	0
1520	10.1103/PhysRevC.81.034315	7	6	1	4	3	0.857143
1521	10.1103/PhysRevC.71.024315	2	2	0	2	0	1
1522	10.1103/PhysRevC.25.3078	6	0	6	1	5	0
1523	10.1103/PhysRevC.57.811	1	1	0	1	0	1
1524	10.1103/PhysRevC.83.054304	5	2	3	2	3	0.4
1525	10.1103/PhysRevC.65.014311	33	14	19	7	26	0.424242
1526	10.1103/PhysRevC.25.2722	7	1	6	0	7	0.142857
1527	10.1103/PhysRevC.77.014310	14	5	9	1	13	0.357143
1528	10.1103/PhysRevC.52.2110	4	0	4	0	4	0
1529	10.1103/PhysRevC.8.1308	18	5	13	6	12	0.277778
1530	10.1103/PhysRevC.70.064604	1	0	1	0	1	0
1531	10.1103/PhysRevC.83.044323	11	0	11	3	8	0
1532	10.1103/PhysRevC.83.014314	10	6	4	2	8	0.6
1533	10.1103/PhysRevC.83.044304	3	0	3	0	3	0
1534	10.1103/PhysRevC.77.024317	11	5	6	4	7	0.454545
1535	10.1103/PhysRevC.37.1307	4	4	0	4	0	1
1536	10.1103/PhysRevC.81.061301	21	18	3	10	11	0.857143
1537	10.1103/PhysRevC.16.1087	20	2	18	4	16	0.1
1538	10.1103/PhysRevC.63.034309	3	0	3	0	3	0
1539	10.1103/PhysRevC.56.812	49	6	43	6	43	0.122449
1540	10.1103/PhysRevC.65.014304	9	6	3	5	4	0.666667
1541	10.1103/PhysRevC.66.014310	29	17	12	8	21	0.586207
1542	10.1103/PhysRevC.83.047602	6	3	3	3	3	0.5
1543	10.1103/PhysRevC.52.2013	8	6	2	4	4	0.75
1544	10.1103/PhysRevC.45.1700	8	3	5	2	6	0.375
1545	10.1103/PhysRevC.79.044311	8	5	3	5	3	0.625
1546	10.1103/PhysRevC.78.034314	19	11	8	7	12	0.578947
1547	10.1103/PhysRevC.76.054310	2	0	2	0	2	0
1548	10.1103/PhysRevC.53.2855	4	3	1	2	2	0.75
1549	10.1103/PhysRevC.39.1725	3	2	1	1	2	0.666667
1550	10.1103/PhysRevC.81.014303	54	30	24	11	43	0.555556
1551	10.1103/PhysRevC.70.064313	20	15	5	11	9	0.75
1552	10.1103/PhysRevC.76.034317	7	2	5	2	5	0.285714
1553	10.1103/PhysRevC.23.487	3	3	0	3	0	1
1554	10.1103/PhysRevC.35.1555	1	1	0	1	0	1
1555	10.1103/PhysRevC.71.064322	1	1	0	1	0	1
1556	10.1103/PhysRevC.21.1603	26	11	15	4	22	0.423077
1557	10.1103/PhysRevC.38.546	2	2	0	2	0	1
1558	10.1103/PhysRevC.24.1740	9	0	9	0	9	0
1559	10.1103/PhysRevC.54.2525	2	1	1	1	1	0.5
1560	10.1103/PhysRevC.58.1195	11	9	2	7	4	0.818182
1561	10.1103/PhysRevC.22.2228	4	1	3	1	3	0.25
1562	10.1103/PhysRevC.44.729	3	0	3	0	3	0
1563	10.1103/PhysRevC.56.857	3	2	1	1	2	0.666667
1564	10.1103/PhysRevC.62.054008	3	2	1	2	1	0.666667
1565	10.1103/PhysRevC.60.044302	2	1	1	0	2	0.5
1566	10.1103/PhysRevC.36.2590	44	14	30	13	31	0.318182
1567	10.1103/PhysRevC.25.1460	34	4	30	4	30	0.117647
1568	10.1103/PhysRevC.45.2205	3	0	3	0	3	0
1569	10.1103/PhysRevC.72.065801	8	4	4	4	4	0.5
1570	10.1103/PhysRevC.50.138	2	0	2	1	1	0
1571	10.1103/PhysRevC.44.2230	7	2	5	2	5	0.285714
1572	10.1103/PhysRevC.29.1005	3	1	2	1	2	0.333333
1573	10.1103/PhysRevC.64.034318	2	2	0	2	0	1
1574	10.1103/PhysRevC.30.684	22	3	19	1	21	0.136364
1575	10.1103/PhysRevC.25.2728	3	2	1	2	1	0.666667
1576	10.1103/PhysRevC.70.068801	2	2	0	2	0	1
1577	10.1103/PhysRevC.24.279	1	0	1	0	1	0
1578	10.1103/PhysRevC.25.756	1	1	0	1	0	1
1579	10.1103/PhysRevC.25.695	5	3	2	1	4	0.6
1580	10.1103/PhysRevC.35.880	18	13	5	4	14	0.722222
1581	10.1103/PhysRevC.25.73	2	2	0	1	1	1
1582	10.1103/PhysRevC.35.2212	39	12	27	2	37	0.307692
1583	10.1103/PhysRevC.29.1684	4	2	2	1	3	0.5
1584	10.1103/PhysRevC.81.041306	3	3	0	0	3	1
1585	10.1103/PhysRevC.23.2748	1	1	0	1	0	1
1586	10.1103/PhysRevC.81.014312	2	2	0	1	1	1
1587	10.1103/PhysRevC.57.621	1	1	0	1	0	1
1588	10.1103/PhysRevC.23.2781	23	4	19	2	21	0.173913
1589	10.1103/PhysRevC.22.507	16	9	7	2	14	0.5625
1590	10.1103/PhysRevC.62.034001	4	0	4	0	4	0
1591	10.1103/PhysRevC.51.513	5	4	1	2	3	0.8
1592	10.1103/PhysRevC.10.2387	19	3	16	0	19	0.157895
1593	10.1103/PhysRevC.76.064318	2	2	0	2	0	1
1594	10.1103/PhysRevC.34.357	2	1	1	0	2	0.5
1595	10.1103/PhysRevC.24.1522	17	14	3	7	10	0.823529
1596	10.1103/PhysRevC.53.151	2	2	0	2	0	1
1597	10.1103/PhysRevC.37.132	25	18	7	11	14	0.72
1598	10.1103/PhysRevC.39.2237	3	3	0	2	1	1
1599	10.1103/PhysRevC.39.536	22	15	7	9	13	0.681818
1600	10.1103/PhysRevC.44.1698	14	6	8	2	12	0.428571
1601	10.1103/PhysRevC.35.2161	58	8	50	3	55	0.137931
1602	10.1103/PhysRevC.27.2968	6	3	3	3	3	0.5
1603	10.1103/PhysRevC.44.1397	5	5	0	4	1	1
1604	10.1103/PhysRevC.26.1708	1	1	0	1	0	1
1605	10.1103/PhysRevC.88.014006	1	0	1	0	1	0
1606	10.1103/PhysRevC.24.1336	2	1	1	1	1	0.5
1607	10.1103/PhysRevC.26.405	1	0	1	0	1	0
1608	10.1103/PhysRevC.81.065201	5	1	4	1	4	0.2
1609	10.1103/PhysRevC.67.052202	5	2	3	1	4	0.4
1610	10.1103/PhysRevC.87.044333	1	1	0	0	1	1
1611	10.1103/PhysRevC.53.1092	1	0	1	0	1	0
1612	10.1103/PhysRevC.42.2005	3	2	1	2	1	0.666667
1613	10.1103/PhysRevC.83.015801	4	2	2	1	3	0.5
1614	10.1103/PhysRevC.83.065806	2	1	1	0	2	0.5
1615	10.1103/PhysRevC.78.025204	13	10	3	8	5	0.769231
1616	10.1103/PhysRevC.69.045202	14	13	1	10	4	0.928571
1617	10.1103/PhysRevC.27.1134	9	7	2	6	3	0.777778
1618	10.1103/PhysRevC.69.035213	39	20	19	12	27	0.512821
1619	10.1103/PhysRevC.58.457	56	25	31	17	39	0.446429
1620	10.1103/PhysRevC.67.068201	3	3	0	3	0	1
1621	10.1103/PhysRevC.28.489	4	4	0	3	1	1
1622	10.1103/PhysRevC.51.2310	54	7	47	2	52	0.12963
1623	10.1103/PhysRevC.32.1127	7	6	1	4	3	0.857143
1624	10.1103/PhysRevC.37.2665	1	1	0	1	0	1
1625	10.1103/PhysRevC.55.2923	3	3	0	3	0	1
1626	10.1103/PhysRevC.73.055203	4	2	2	3	1	0.5
1627	10.1103/PhysRevC.25.1664	4	4	0	4	0	1
1628	10.1103/PhysRevC.29.670	1	0	1	0	1	0
1629	10.1103/PhysRevC.29.581	2	1	1	1	1	0.5
1630	10.1103/PhysRevC.86.045204	2	1	1	1	1	0.5
1631	10.1103/PhysRevC.76.065205	8	7	1	6	2	0.875
1632	10.1103/PhysRevC.72.045202	7	3	4	2	5	0.428571
1633	10.1103/PhysRevC.70.035204	5	5	0	2	3	1
1634	10.1103/PhysRevC.52.2188	10	0	10	0	10	0
1635	10.1103/PhysRevC.50.R537	5	3	2	0	5	0.6
1636	10.1103/PhysRevC.87.015201	1	1	0	1	0	1
1637	10.1103/PhysRevC.33.1505	3	3	0	3	0	1
1638	10.1103/PhysRevC.57.2393	11	8	3	1	10	0.727273
1639	10.1103/PhysRevC.71.044610	8	5	3	5	3	0.625
1640	10.1103/PhysRevC.29.2392	4	4	0	3	1	1
1641	10.1103/PhysRevC.47.2731	16	8	8	3	13	0.5
1642	10.1103/PhysRevC.66.024606	6	3	3	3	3	0.5
1643	10.1103/PhysRevC.55.762	3	3	0	1	2	1
1644	10.1103/PhysRevC.29.1922	24	12	12	11	13	0.5
1645	10.1103/PhysRevC.30.125	10	8	2	8	2	0.8
1646	10.1103/PhysRevC.37.178	4	4	0	4	0	1
1647	10.1103/PhysRevC.35.2139	3	2	1	2	1	0.666667
1648	10.1103/PhysRevC.45.2283	2	2	0	1	1	1
1649	10.1103/PhysRevC.42.2497	10	8	2	4	6	0.8
1650	10.1103/PhysRevC.29.1938	1	0	1	0	1	0
1651	10.1103/PhysRevC.37.2629	18	14	4	5	13	0.777778
1652	10.1103/PhysRevC.32.124	47	18	29	18	29	0.382979
1653	10.1103/PhysRevC.36.2076	1	1	0	1	0	1
1654	10.1103/PhysRevC.41.1840	1	0	1	0	1	0
1655	10.1103/PhysRevC.62.012201	2	0	2	0	2	0
1656	10.1103/PhysRevC.16.107	6	6	0	6	0	1
1657	10.1103/PhysRevC.28.1000	13	3	10	2	11	0.230769
1658	10.1103/PhysRevC.20.1689	12	4	8	4	8	0.333333
1659	10.1103/PhysRevC.46.1880	1	0	1	0	1	0
1660	10.1103/PhysRevC.34.480	6	3	3	1	5	0.5
1661	10.1103/PhysRevC.12.1278	5	2	3	2	3	0.4
1662	10.1103/PhysRevC.10.2048	8	0	8	0	8	0
1663	10.1103/PhysRevC.10.1140	4	1	3	1	3	0.25
1664	10.1103/PhysRevC.18.741	32	12	20	4	28	0.375
1665	10.1103/PhysRevC.72.064332	14	1	13	1	13	0.0714286
1666	10.1103/PhysRevC.16.1617	4	0	4	0	4	0
1667	10.1103/PhysRevC.10.2616	1	0	1	0	1	0
1668	10.1103/PhysRevC.65.044317	3	3	0	0	3	1
1669	10.1103/PhysRevC.5.2120	1	1	0	1	0	1
1670	10.1103/PhysRevC.8.2024	1	1	0	1	0	1
1671	10.1103/PhysRevC.10.1529	6	1	5	1	5	0.166667
1672	10.1103/PhysRevC.7.537	6	2	4	2	4	0.333333
1673	10.1103/PhysRevC.6.773	7	3	4	2	5	0.428571
1674	10.1103/PhysRevC.3.417	6	0	6	1	5	0
1675	10.1103/PhysRevC.52.3043	69	20	49	12	57	0.289855
1676	10.1103/PhysRevC.86.044303	3	2	1	1	2	0.666667
1677	10.1103/PhysRevC.53.932	2	1	1	0	2	0.5
1678	10.1103/PhysRevC.23.1453	8	7	1	4	4	0.875
1679	10.1103/PhysRevC.38.2450	1	0	1	0	1	0
1680	10.1103/PhysRevC.62.015206	2	0	2	0	2	0
1681	10.1103/PhysRevC.28.1324	4	0	4	0	4	0
1682	10.1103/PhysRevC.58.2366	21	3	18	2	19	0.142857
1683	10.1103/PhysRevC.52.392	9	1	8	0	9	0.111111
1684	10.1103/PhysRevC.38.2221	17	0	17	0	17	0
1685	10.1103/PhysRevC.55.73	3	0	3	0	3	0
1686	10.1103/PhysRevC.48.3047	6	1	5	1	5	0.166667
1687	10.1103/PhysRevC.41.2720	12	0	12	1	11	0
1688	10.1103/PhysRevC.51.1473	5	0	5	0	5	0
1689	10.1103/PhysRevC.38.601	2	0	2	0	2	0
1690	10.1103/PhysRevC.45.2068	7	1	6	1	6	0.142857
1691	10.1103/PhysRevC.59.2520	9	9	0	4	5	1
1692	10.1103/PhysRevC.29.1268	5	4	1	3	2	0.8
1693	10.1103/PhysRevC.26.914	6	6	0	6	0	1
1694	10.1103/PhysRevC.30.1702	6	6	0	4	2	1
1695	10.1103/PhysRevC.33.1524	4	1	3	0	4	0.25
1696	10.1103/PhysRevC.41.2414	2	2	0	2	0	1
1697	10.1103/PhysRevC.48.2483	7	1	6	1	6	0.142857
1698	10.1103/PhysRevC.60.024901	26	10	16	4	22	0.384615
1699	10.1103/PhysRevC.23.2305	11	4	7	2	9	0.363636
1700	10.1103/PhysRevC.69.045203	3	3	0	2	1	1
1701	10.1103/PhysRevC.76.025204	2	0	2	0	2	0
1702	10.1103/PhysRevC.62.015201	2	0	2	0	2	0
1703	10.1103/PhysRevC.49.R1258	7	0	7	0	7	0
1704	10.1103/PhysRevC.84.045204	7	4	3	4	3	0.571429
1705	10.1103/PhysRevC.62.035202	2	0	2	0	2	0
1706	10.1103/PhysRevC.88.015208	1	1	0	1	0	1
1707	10.1103/PhysRevC.88.035205	2	1	1	1	1	0.5
1708	10.1103/PhysRevC.77.065208	7	3	4	3	4	0.428571
1709	10.1103/PhysRevC.38.1730	6	6	0	2	4	1
1710	10.1103/PhysRevC.68.015205	1	1	0	1	0	1
1711	10.1103/PhysRevC.77.064311	2	2	0	2	0	1
1712	10.1103/PhysRevC.51.R1074	26	13	13	8	18	0.5
1713	10.1103/PhysRevC.60.025203	5	3	2	2	3	0.6
1714	10.1103/PhysRevC.53.66	12	6	6	3	9	0.5
1715	10.1103/PhysRevC.77.015205	6	4	2	4	2	0.666667
1716	10.1103/PhysRevC.39.2339	57	4	53	4	53	0.0701754
1717	10.1103/PhysRevC.71.054609	6	4	2	1	5	0.666667
1718	10.1103/PhysRevC.64.035203	3	1	2	1	2	0.333333
1719	10.1103/PhysRevC.70.035203	2	2	0	1	1	1
1720	10.1103/PhysRevC.61.035204	25	17	8	10	15	0.68
1721	10.1103/PhysRevC.71.055201	6	1	5	1	5	0.166667
1722	10.1103/PhysRevC.64.052201	11	9	2	6	5	0.818182
1723	10.1103/PhysRevC.65.015202	2	0	2	0	2	0
1724	10.1103/PhysRevC.87.014005	2	0	2	0	2	0
1725	10.1103/PhysRevC.78.035204	10	7	3	2	8	0.7
1726	10.1103/PhysRevC.60.035203	6	3	3	3	3	0.5
1727	10.1103/PhysRevC.70.055202	1	1	0	0	1	1
1728	10.1103/PhysRevC.55.2024	8	1	7	1	7	0.125
1729	10.1103/PhysRevC.82.035206	1	0	1	0	1	0
1730	10.1103/PhysRevC.81.045203	9	8	1	6	3	0.888889
1731	10.1103/PhysRevC.72.031001	3	3	0	3	0	1
1732	10.1103/PhysRevC.40.220	11	3	8	2	9	0.272727
1733	10.1103/PhysRevC.80.024002	1	1	0	0	1	1
1734	10.1103/PhysRevC.61.065203	12	7	5	6	6	0.583333
1735	10.1103/PhysRevC.49.1166	24	8	16	6	18	0.333333
1736	10.1103/PhysRevC.85.055202	3	1	2	1	2	0.333333
1737	10.1103/PhysRevC.60.064619	1	0	1	0	1	0
1738	10.1103/PhysRevC.54.3125	4	3	1	2	2	0.75
1739	10.1103/PhysRevC.60.035210	13	6	7	1	12	0.461538
1740	10.1103/PhysRevC.66.015204	15	8	7	6	9	0.533333
1741	10.1103/PhysRevC.61.012201	50	26	24	13	37	0.52
1742	10.1103/PhysRevC.27.2548	1	0	1	0	1	0
1743	10.1103/PhysRevC.50.1226	3	1	2	1	2	0.333333
1744	10.1103/PhysRevC.75.045203	10	7	3	7	3	0.7
1745	10.1103/PhysRevC.84.045207	4	3	1	3	1	0.75
1746	10.1103/PhysRevC.59.R3002	5	4	1	3	2	0.8
1747	10.1103/PhysRevC.45.1757	7	4	3	4	3	0.571429
1748	10.1103/PhysRevC.26.1299	11	6	5	2	9	0.545455
1749	10.1103/PhysRevC.24.2401	5	3	2	1	4	0.6
1750	10.1103/PhysRevC.86.055203	4	2	2	2	2	0.5
1751	10.1103/PhysRevC.58.1745	8	3	5	2	6	0.375
1752	10.1103/PhysRevC.70.025803	1	1	0	1	0	1
1753	10.1103/PhysRevC.52.1134	10	1	9	1	9	0.1
1754	10.1103/PhysRevC.40.1130	6	3	3	4	2	0.5
1755	10.1103/PhysRevC.19.2114	1	0	1	0	1	0
1756	10.1103/PhysRevC.26.1025	2	2	0	2	0	1
1757	10.1103/PhysRevC.67.014608	1	1	0	0	1	1
1758	10.1103/PhysRevC.68.034612	12	2	10	0	12	0.166667
1759	10.1103/PhysRevC.80.055206	1	1	0	1	0	1
1760	10.1103/PhysRevC.52.1630	8	2	6	0	8	0.25
1761	10.1103/PhysRevC.38.1195	5	0	5	0	5	0
1762	10.1103/PhysRevC.18.1878	7	7	0	3	4	1
1763	10.1103/PhysRevC.22.351	4	3	1	2	2	0.75
1764	10.1103/PhysRevC.62.025208	8	5	3	4	4	0.625
1765	10.1103/PhysRevC.4.960	3	1	2	1	2	0.333333
1766	10.1103/PhysRevC.65.045502	9	5	4	5	4	0.555556
1767	10.1103/PhysRevC.72.015207	5	2	3	2	3	0.4
1768	10.1103/PhysRevC.42.2584	3	1	2	1	2	0.333333
1769	10.1103/PhysRevC.70.054317	4	4	0	4	0	1
1770	10.1103/PhysRevC.67.065205	15	9	6	7	8	0.6
1771	10.1103/PhysRevC.65.044619	3	3	0	3	0	1
1772	10.1103/PhysRevC.34.1545	6	2	4	1	5	0.333333
1773	10.1103/PhysRevC.29.755	2	1	1	0	2	0.5
1774	10.1103/PhysRevC.20.331	1	0	1	1	0	0
1775	10.1103/PhysRevC.83.015505	3	0	3	0	3	0
1776	10.1103/PhysRevC.28.443	2	2	0	1	1	1
1777	10.1103/PhysRevC.71.054004	1	0	1	0	1	0
1778	10.1103/PhysRevC.57.3055	4	2	2	0	4	0.5
1779	10.1103/PhysRevC.73.055204	31	16	15	14	17	0.516129
1780	10.1103/PhysRevC.63.025201	22	14	8	13	9	0.636364
1781	10.1103/PhysRevC.64.035201	1	0	1	0	1	0
1782	10.1103/PhysRevC.79.065205	8	3	5	4	4	0.375
1783	10.1103/PhysRevC.24.313	2	1	1	1	1	0.5
1784	10.1103/PhysRevC.48.539	14	9	5	7	7	0.642857
1785	10.1103/PhysRevC.69.065208	17	11	6	12	5	0.647059
1786	10.1103/PhysRevC.55.917	2	0	2	0	2	0
1787	10.1103/PhysRevC.75.045202	1	0	1	0	1	0
1788	10.1103/PhysRevC.35.1119	13	4	9	1	12	0.307692
1789	10.1103/PhysRevC.37.2301	4	4	0	3	1	1
1790	10.1103/PhysRevC.23.1265	2	0	2	0	2	0
1791	10.1103/PhysRevC.56.670	2	1	1	1	1	0.5
1792	10.1103/PhysRevC.23.2073	6	5	1	3	3	0.833333
1793	10.1103/PhysRevC.7.2108	2	2	0	2	0	1
1794	10.1103/PhysRevC.51.R2283	5	2	3	0	5	0.4
1795	10.1103/PhysRevC.62.018501	4	1	3	0	4	0.25
1796	10.1103/PhysRevC.19.521	1	0	1	0	1	0
1797	10.1103/PhysRevC.31.162	3	2	1	1	2	0.666667
1798	10.1103/PhysRevC.26.2397	1	1	0	1	0	1
1799	10.1103/PhysRevC.8.1920	1	0	1	0	1	0
1800	10.1103/PhysRevC.31.1519	10	6	4	5	5	0.6
1801	10.1103/PhysRevC.19.1425	8	0	8	0	8	0
1802	10.1103/PhysRevC.19.1873	2	1	1	1	1	0.5
1803	10.1103/PhysRevC.58.916	10	3	7	2	8	0.3
1804	10.1103/PhysRevC.15.2143	1	0	1	0	1	0
1805	10.1103/PhysRevC.10.109	59	15	44	13	46	0.254237
1806	10.1103/PhysRevC.21.2678	1	0	1	0	1	0
1807	10.1103/PhysRevC.19.1324	45	36	9	25	20	0.8
1808	10.1103/PhysRevC.26.1089	23	15	8	12	11	0.652174
1809	10.1103/PhysRevC.19.217	20	20	0	14	6	1
1810	10.1103/PhysRevC.19.207	14	14	0	9	5	1
1811	10.1103/PhysRevC.45.1041	26	17	9	14	12	0.653846
1812	10.1103/PhysRevC.26.1101	28	20	8	17	11	0.714286
1813	10.1103/PhysRevC.72.054901	8	6	2	5	3	0.75
1814	10.1103/PhysRevC.77.064315	9	8	1	8	1	0.888889
1815	10.1103/PhysRevC.20.340	2	1	1	1	1	0.5
1816	10.1103/PhysRevC.75.014904	8	6	2	5	3	0.75
1817	10.1103/PhysRevC.71.044903	9	9	0	7	2	1
1818	10.1103/PhysRevC.29.2001	4	3	1	2	2	0.75
1819	10.1103/PhysRevC.32.400	2	2	0	2	0	1
1820	10.1103/PhysRevC.53.2638	7	2	5	1	6	0.285714
1821	10.1103/PhysRevC.22.21	1	0	1	0	1	0
1822	10.1103/PhysRevC.19.1711	7	1	6	1	6	0.142857
1823	10.1103/PhysRevC.25.1194	13	0	13	0	13	0
1824	10.1103/PhysRevC.44.875	1	1	0	1	0	1
1825	10.1103/PhysRevC.68.015202	1	1	0	1	0	1
1826	10.1103/PhysRevC.9.852	1	0	1	0	1	0
1827	10.1103/PhysRevC.74.064610	5	0	5	0	5	0
1828	10.1103/PhysRevC.28.2042	7	4	3	4	3	0.571429
1829	10.1103/PhysRevC.18.750	4	3	1	1	3	0.75
1830	10.1103/PhysRevC.31.787	5	2	3	2	3	0.4
1831	10.1103/PhysRevC.32.2006	21	15	6	12	9	0.714286
1832	10.1103/PhysRevC.12.1205	35	12	23	10	25	0.342857
1833	10.1103/PhysRevC.12.967	20	9	11	6	14	0.45
1834	10.1103/PhysRevC.34.750	8	1	7	1	7	0.125
1835	10.1103/PhysRevC.19.1467	3	0	3	0	3	0
1836	10.1103/PhysRevC.12.2016	2	0	2	0	2	0
1837	10.1103/PhysRevC.73.025503	10	8	2	2	8	0.8
1838	10.1103/PhysRevC.56.2858	5	2	3	2	3	0.4
1839	10.1103/PhysRevC.54.R2124	4	3	1	3	1	0.75
1840	10.1103/PhysRevC.21.1426	50	13	37	4	46	0.26
1841	10.1103/PhysRevC.23.363	32	1	31	1	31	0.03125
1842	10.1103/PhysRevC.34.2029	11	5	6	4	7	0.454545
1843	10.1103/PhysRevC.15.365	5	4	1	4	1	0.8
1844	10.1103/PhysRevC.61.034002	10	0	10	0	10	0
1845	10.1103/PhysRevC.11.1836	17	3	14	1	16	0.176471
1846	10.1103/PhysRevC.56.619	4	1	3	1	3	0.25
1847	10.1103/PhysRevC.11.1493	5	2	3	1	4	0.4
1848	10.1103/PhysRevC.75.014001	3	2	1	2	1	0.666667
1849	10.1103/PhysRevC.57.305	2	0	2	0	2	0
1850	10.1103/PhysRevC.8.1255	15	1	14	1	14	0.0666667
1851	10.1103/PhysRevC.16.1504	4	3	1	3	1	0.75
1852	10.1103/PhysRevC.24.1734	1	0	1	0	1	0
1853	10.1103/PhysRevC.22.1285	17	8	9	4	13	0.470588
1854	10.1103/PhysRevC.52.R1750	8	2	6	2	6	0.25
1855	10.1103/PhysRevC.19.2196	4	2	2	0	4	0.5
1856	10.1103/PhysRevC.52.2643	2	2	0	2	0	1
1857	10.1103/PhysRevC.59.336	2	1	1	0	2	0.5
1858	10.1103/PhysRevC.14.2168	2	0	2	0	2	0
1859	10.1103/PhysRevC.49.3320	6	4	2	3	3	0.666667
1860	10.1103/PhysRevC.33.1113	8	6	2	6	2	0.75
1861	10.1103/PhysRevC.17.1071	1	1	0	1	0	1
1862	10.1103/PhysRevC.37.1447	13	11	2	9	4	0.846154
1863	10.1103/PhysRevC.42.R491	27	15	12	10	17	0.555556
1864	10.1103/PhysRevC.37.637	1	1	0	1	0	1
1865	10.1103/PhysRevC.49.R10	7	6	1	4	3	0.857143
1866	10.1103/PhysRevC.39.1402	83	59	24	14	69	0.710843
1867	10.1103/PhysRevC.26.2333	3	2	1	2	1	0.666667
1868	10.1103/PhysRevC.34.1270	4	3	1	1	3	0.75
1869	10.1103/PhysRevC.38.184	5	5	0	4	1	1
1870	10.1103/PhysRevC.81.064912	10	3	7	1	9	0.3
1871	10.1103/PhysRevC.84.064605	3	1	2	1	2	0.333333
1872	10.1103/PhysRevC.5.1196	13	3	10	2	11	0.230769
1873	10.1103/PhysRevC.27.2799	43	11	32	2	41	0.255814
1874	10.1103/PhysRevC.83.011901	4	0	4	0	4	0
1875	10.1103/PhysRevC.83.065809	7	0	7	0	7	0
1876	10.1103/PhysRevC.76.014906	3	1	2	0	3	0.333333
1877	10.1103/PhysRevC.85.032801	10	6	4	3	7	0.6
1878	10.1103/PhysRevC.74.025808	13	3	10	1	12	0.230769
1879	10.1103/PhysRevC.85.044907	3	0	3	0	3	0
1880	10.1103/PhysRevC.69.055202	2	0	2	0	2	0
1881	10.1103/PhysRevC.20.1572	1	1	0	1	0	1
1882	10.1103/PhysRevC.86.045802	1	0	1	0	1	0
1883	10.1103/PhysRevC.87.014304	2	0	2	0	2	0
1884	10.1103/PhysRevC.58.1804	180	21	159	9	171	0.116667
1885	10.1103/PhysRevC.16.2085	16	2	14	1	15	0.125
1886	10.1103/PhysRevC.79.044313	6	2	4	2	4	0.333333
1887	10.1103/PhysRevC.87.024310	2	1	1	1	1	0.5
1888	10.1103/PhysRevC.61.014302	2	1	1	1	1	0.5
1889	10.1103/PhysRevC.72.011301	10	3	7	3	7	0.3
1890	10.1103/PhysRevC.71.024002	6	4	2	3	3	0.666667
1891	10.1103/PhysRevC.26.2525	9	7	2	6	3	0.777778
1892	10.1103/PhysRevC.17.664	2	1	1	1	1	0.5
1893	10.1103/PhysRevC.27.682	20	18	2	16	4	0.9
1894	10.1103/PhysRevC.73.054305	3	1	2	1	2	0.333333
1895	10.1103/PhysRevC.32.239	9	8	1	7	2	0.888889
1896	10.1103/PhysRevC.20.869	7	4	3	4	3	0.571429
1897	10.1103/PhysRevC.29.2371	1	1	0	1	0	1
1898	10.1103/PhysRevC.24.2409	5	3	2	3	2	0.6
1899	10.1103/PhysRevC.26.1369	2	2	0	2	0	1
1900	10.1103/PhysRevC.11.1426	9	2	7	2	7	0.222222
1901	10.1103/PhysRevC.87.014004	2	2	0	2	0	1
1902	10.1103/PhysRevC.71.054002	2	0	2	0	2	0
1903	10.1103/PhysRevC.41.2708	13	4	9	0	13	0.307692
1904	10.1103/PhysRevC.34.944	5	1	4	1	4	0.2
1905	10.1103/PhysRevC.82.054907	2	1	1	1	1	0.5
1906	10.1103/PhysRevC.45.35	4	3	1	3	1	0.75
1907	10.1103/PhysRevC.30.1251	8	8	0	5	3	1
1908	10.1103/PhysRevC.33.2105	21	2	19	2	19	0.0952381
1909	10.1103/PhysRevC.53.30	1	0	1	0	1	0
1910	10.1103/PhysRevC.37.2071	1	0	1	0	1	0
1911	10.1103/PhysRevC.56.3005	38	1	37	2	36	0.0263158
1912	10.1103/PhysRevC.9.1188	1	0	1	0	1	0
1913	10.1103/PhysRevC.75.014301	12	2	10	2	10	0.166667
1914	10.1103/PhysRevC.69.064316	5	2	3	2	3	0.4
1915	10.1103/PhysRevC.70.024310	5	5	0	4	1	1
1916	10.1103/PhysRevC.44.1204	23	11	12	2	21	0.478261
1917	10.1103/PhysRevC.81.057303	1	0	1	0	1	0
1918	10.1103/PhysRevC.34.413	7	4	3	2	5	0.571429
1919	10.1103/PhysRevC.33.1830	9	0	9	0	9	0
1920	10.1103/PhysRevC.38.1584	10	2	8	2	8	0.2
1921	10.1103/PhysRevC.38.15	31	13	18	13	18	0.419355
1922	10.1103/PhysRevC.41.1435	61	21	40	12	49	0.344262
1923	10.1103/PhysRevC.21.2244	1	1	0	1	0	1
1924	10.1103/PhysRevC.23.1906	15	5	10	5	10	0.333333
1925	10.1103/PhysRevC.24.1471	5	3	2	0	5	0.6
1926	10.1103/PhysRevC.11.486	11	1	10	0	11	0.0909091
1927	10.1103/PhysRevC.33.1354	12	3	9	2	10	0.25
1928	10.1103/PhysRevC.21.1215	44	14	30	8	36	0.318182
1929	10.1103/PhysRevC.8.2029	5	2	3	2	3	0.4
1930	10.1103/PhysRevC.20.248	8	5	3	4	4	0.625
1931	10.1103/PhysRevC.15.1024	2	1	1	2	0	0.5
1932	10.1103/PhysRevC.5.1867	17	10	7	6	11	0.588235
1933	10.1103/PhysRevC.7.2274	3	0	3	0	3	0
1934	10.1103/PhysRevC.6.2126	2	1	1	1	1	0.5
1935	10.1103/PhysRevC.10.1271	2	0	2	0	2	0
1936	10.1103/PhysRevC.14.1601	5	3	2	2	3	0.6
1937	10.1103/PhysRevC.85.035503	1	1	0	0	1	1
1938	10.1103/PhysRevC.22.861	6	1	5	1	5	0.166667
1939	10.1103/PhysRevC.80.025208	1	1	0	1	0	1
1940	10.1103/PhysRevC.12.507	1	0	1	0	1	0
1941	10.1103/PhysRevC.51.541	3	0	3	0	3	0
1942	10.1103/PhysRevC.69.014303	2	1	1	1	1	0.5
1943	10.1103/PhysRevC.58.164	2	2	0	0	2	1
1944	10.1103/PhysRevC.31.1255	2	1	1	0	2	0.5
1945	10.1103/PhysRevC.28.168	10	1	9	0	10	0.1
1946	10.1103/PhysRevC.17.1026	3	1	2	1	2	0.333333
1947	10.1103/PhysRevC.84.015208	3	1	2	0	3	0.333333
1948	10.1103/PhysRevC.15.1873	10	7	3	4	6	0.7
1949	10.1103/PhysRevC.4.43	5	1	4	1	4	0.2
1950	10.1103/PhysRevC.9.1033	36	19	17	9	27	0.527778
1951	10.1103/PhysRevC.17.634	9	9	0	7	2	1
1952	10.1103/PhysRevC.17.1322	2	0	2	1	1	0
1953	10.1103/PhysRevC.18.1237	44	19	25	15	29	0.431818
1954	10.1103/PhysRevC.84.064611	4	4	0	4	0	1
1955	10.1103/PhysRevC.22.482	3	0	3	0	3	0
1956	10.1103/PhysRevC.26.1766	1	1	0	0	1	1
1957	10.1103/PhysRevC.12.2072	3	2	1	2	1	0.666667
1958	10.1103/PhysRevC.48.2290	2	2	0	2	0	1
1959	10.1103/PhysRevC.23.2435	4	4	0	4	0	1
1960	10.1103/PhysRevC.22.2619	2	0	2	0	2	0
1961	10.1103/PhysRevC.76.034301	1	1	0	1	0	1
1962	10.1103/PhysRevC.24.1694	4	0	4	0	4	0
1963	10.1103/PhysRevC.15.686	3	1	2	1	2	0.333333
1964	10.1103/PhysRevC.18.2169	3	2	1	0	3	0.666667
1965	10.1103/PhysRevC.22.2561	8	0	8	0	8	0
1966	10.1103/PhysRevC.36.2274	2	2	0	1	1	1
1967	10.1103/PhysRevC.7.1792	4	1	3	0	4	0.25
1968	10.1103/PhysRevC.24.1429	2	1	1	1	1	0.5
1969	10.1103/PhysRevC.34.493	5	2	3	2	3	0.4
1970	10.1103/PhysRevC.4.2020	3	0	3	0	3	0
1971	10.1103/PhysRevC.9.2261	5	3	2	3	2	0.6
1972	10.1103/PhysRevC.22.1202	5	0	5	0	5	0
1973	10.1103/PhysRevC.16.816	2	0	2	0	2	0
1974	10.1103/PhysRevC.7.2379	6	1	5	0	6	0.166667
1975	10.1103/PhysRevC.20.1085	3	3	0	1	2	1
1976	10.1103/PhysRevC.29.381	1	1	0	1	0	1
1977	10.1103/PhysRevC.21.675	6	3	3	0	6	0.5
1978	10.1103/PhysRevC.4.854	6	1	5	1	5	0.166667
1979	10.1103/PhysRevC.25.2660	9	3	6	2	7	0.333333
1980	10.1103/PhysRevC.21.757	10	6	4	5	5	0.6
1981	10.1103/PhysRevC.51.2248	1	1	0	1	0	1
1982	10.1103/PhysRevC.36.562	1	0	1	0	1	0
1983	10.1103/PhysRevC.36.804	9	1	8	1	8	0.111111
1984	10.1103/PhysRevC.32.1521	5	4	1	3	2	0.8
1985	10.1103/PhysRevC.5.728	1	0	1	0	1	0
1986	10.1103/PhysRevC.21.2147	32	25	7	12	20	0.78125
1987	10.1103/PhysRevC.19.998	15	3	12	3	12	0.2
1988	10.1103/PhysRevC.54.1309	4	4	0	3	1	1
1989	10.1103/PhysRevC.25.1215	10	6	4	3	7	0.6
1990	10.1103/PhysRevC.15.1758	1	0	1	0	1	0
1991	10.1103/PhysRevC.12.1927	11	11	0	10	1	1
1992	10.1103/PhysRevC.24.2499	6	6	0	6	0	1
1993	10.1103/PhysRevC.13.1709	5	2	3	1	4	0.4
1994	10.1103/PhysRevC.13.1117	4	0	4	0	4	0
1995	10.1103/PhysRevC.22.2237	3	1	2	1	2	0.333333
1996	10.1103/PhysRevC.13.1852	4	0	4	0	4	0
1997	10.1103/PhysRevC.11.1691	4	3	1	2	2	0.75
1998	10.1103/PhysRevC.27.1765	2	1	1	1	1	0.5
[truncated: 24,372 more rows]
[truncated: 3 more columns]

## Sheet: Fig4
DOI	Citations	By co-authors	By same affiliation	No COI citations
10.1103/PhysRevC.51.38	609	237	68	532
10.1103/PhysRevC.21.861	537	44	10	521
10.1103/PhysRevC.5.626	394	23	4	391
10.1103/PhysRevC.49.2950	365	117	7	341
10.1103/PhysRevC.55.540	365	144	51	323
10.1103/PhysRevC.63.024001	338	152	16	317
10.1103/PhysRevC.21.1568	318	78	10	298
10.1103/PhysRevC.21.230	290	41	6	278
10.1103/PhysRevC.33.2039	247	0	0	247
10.1103/PhysRevC.29.1207	236	85	19	212

## Sheet: Fig5A
	Raw citations	Non-COI citations	COI-citations
1	609	532	77
2	537	521	16
3	394	391	3
4	365	341	24
5	365	323	42
6	338	317	21
7	318	298	20
8	290	278	12
9	247	247	0
10	236	222	14
11	231	212	19
12	230	198	32
13	226	182	44
14	215	179	36
15	201	176	25
16	197	175	22
17	191	174	17
18	187	171	16
19	180	155	25
20	177	147	30
21	173	146	27
22	161	143	18
23	157	142	15
24	156	126	30
25	155	126	29
26	154	124	30
27	150	118	32
28	145	118	27
29	142	114	28
30	139	114	25
31	136	112	24
32	132	110	22
33	130	108	22
34	125	108	17
35	125	107	18
36	124	107	17
37	123	107	16
38	122	107	15
39	117	107	10
40	116	102	14
41	116	101	15
42	116	97	19
43	116	95	21
44	115	95	20
45	112	94	18
46	111	94	17
47	106	92	14
48	105	92	13
49	103	91	12
50	103	88	15
51	102	88	14
52	100	87	13
53	98	87	11
54	97	85	12
55	96	85	11
56	96	84	12
57	96	84	12
58	95	83	12
59	95	83	12
60	95	82	13
61	94	82	12
62	94	82	12
63	92	82	10
64	91	80	11
65	91	80	11
66	90	80	10
67	90	80	10
68	90	79	11
69	90	78	12
70	90	78	12
71	89	77	12
72	89	77	12
73	89	76	13
74	88	75	13
75	88	75	13
76	88	75	13
77	88	75	13
78	88	75	13
79	88	75	13
80	88	75	13
81	87	74	13
82	86	73	13
83	86	73	13
84	86	72	14
85	86	72	14
86	85	71	14
87	84	71	13
88	84	71	13
89	83	71	12
90	83	71	12
91	83	69	14
92	83	69	14
93	83	69	14
94	82	68	14
95	82	67	15
96	82	67	15
97	81	66	15
98	81	65	16
99	81	65	16
100	81	65	16
101	81	65	16
102	80	65	15
103	80	65	15
104	80	65	15
105	79	64	15
106	79	64	15
107	79	64	15
108	78	63	15
109	78	63	15
110	78	63	15
111	78	63	15
112	77	62	15
113	77	62	15
114	77	62	15
115	77	62	15
116	76	62	14
117	76	62	14
118	75	62	13
119	75	61	14
120	74	61	13
121	74	61	13
122	73	61	12
123	73	61	12
124	73	60	13
125	73	60	13
126	72	59	13
127	72	59	13
128	71	59	12
129	70	59	11
130	70	59	11
131	70	58	12
132	70	57	13
133	69	57	12
134	69	56	13
135	69	56	13
136	69	56	13
137	69	56	13
138	69	56	13
139	69	55	14
140	69	55	14
141	68	55	13
142	68	55	13
143	67	55	12
144	67	55	12
145	67	55	12
146	67	55	12
147	66	55	11
148	66	55	11
149	66	54	12
150	65	54	11
151	65	54	11
152	65	54	11
153	65	53	12
154	65	53	12
155	65	53	12
156	64	53	11
157	64	53	11
158	64	53	11
159	64	53	11
160	64	53	11
161	64	53	11
162	63	53	10
163	63	53	10
164	63	52	11
165	63	52	11
166	63	52	11
167	63	52	11
168	62	52	10
169	62	52	10
170	62	52	10
171	62	52	10
172	62	52	10
173	61	51	10
174	61	51	10
175	61	51	10
176	61	51	10
177	61	51	10
178	61	51	10
179	61	51	10
180	61	51	10
181	61	50	11
182	61	50	11
183	61	50	11
184	61	50	11
185	60	50	10
186	60	50	10
187	60	50	10
188	60	50	10
189	60	50	10
190	60	50	10
191	59	50	9
192	59	49	10
193	59	49	10
194	59	49	10
195	59	49	10
196	59	49	10
197	59	49	10
198	58	49	9
199	58	49	9
200	58	49	9
201	58	49	9
202	58	49	9
203	58	48	10
204	58	48	10
205	58	48	10
206	58	48	10
207	58	48	10
208	57	47	10
209	57	47	10
210	57	47	10
211	57	47	10
212	57	47	10
213	57	47	10
214	57	47	10
215	57	47	10
216	57	47	10
217	56	47	9
218	56	47	9
219	56	47	9
220	56	46	10
221	56	46	10
222	56	46	10
223	56	46	10
224	55	46	9
225	55	46	9
226	55	46	9
227	55	46	9
228	55	46	9
229	55	46	9
230	55	46	9
231	55	46	9
232	55	46	9
233	55	45	10
234	55	45	10
235	54	45	9
236	54	45	9
237	54	45	9
238	54	45	9
239	54	45	9
240	54	45	9
241	54	45	9
242	54	45	9
243	54	45	9
244	54	45	9
245	54	45	9
246	54	45	9
247	54	45	9
248	53	45	8
249	53	45	8
250	53	44	9
251	53	44	9
252	53	44	9
253	53	44	9
254	53	43	10
255	53	43	10
256	53	43	10
257	53	43	10
258	53	43	10
259	53	43	10
260	53	43	10
261	53	43	10
262	53	43	10
263	53	43	10
264	53	43	10
265	52	42	10
266	52	42	10
267	52	42	10
268	52	42	10
269	52	42	10
270	52	42	10
271	52	42	10
272	52	42	10
273	52	42	10
274	52	42	10
275	51	42	9
276	51	42	9
277	51	42	9
278	51	42	9
279	51	42	9
280	51	42	9
281	51	42	9
282	51	41	10
283	51	41	10
284	50	41	9
285	50	41	9
286	50	41	9
287	50	41	9
288	50	41	9
289	50	41	9
290	50	41	9
291	50	41	9
292	50	41	9
293	50	41	9
294	50	41	9
295	50	41	9
296	50	40	10
297	50	40	10
298	50	40	10
299	50	40	10
300	50	40	10

## Sheet: Fig5B
	Raw citations	Non-COI citations	COI citations
1	609	532	77
2	537	521	16
3	394	391	3
4	365	341	24
5	365	323	42
6	338	317	21
7	318	298	20
8	290	278	12
9	247	247	0
10	236	222	14
11	231	212	19
12	230	198	32
13	226	182	44
14	215	179	36
15	201	176	25
16	197	175	22
17	191	174	17
18	187	171	16
19	180	155	25
20	177	147	30
21	173	146	27
22	161	143	18
23	157	142	15
24	156	126	30
25	155	126	29
26	154	124	30
27	150	118	32
28	145	118	27
29	142	114	28
30	139	114	25
31	136	112	24
32	132	110	22
33	130	108	22
34	125	108	17
35	125	107	18
36	124	107	17
37	123	107	16
38	122	107	15
39	117	107	10
40	116	102	14
41	116	101	15
42	116	97	19
43	116	95	21
44	115	95	20
45	112	94	18
46	111	94	17
47	106	92	14
48	105	92	13
49	103	91	12
50	103	88	15
51	102	88	14
52	100	87	13
53	98	87	11
54	97	85	12
55	96	85	11
56	96	84	12
57	95	83	12
58	95	82	13
59	94	82	12
60	92	82	10
61	91	80	11
62	90	80	10
63	90	79	11
64	90	78	12
65	89	77	12
66	89	76	13
67	88	75	13
68	87	74	13
69	86	73	13
70	86	72	14
71	85	71	14
72	84	71	13
73	83	71	12
74	83	69	14
75	82	68	14
76	82	67	15
77	81	66	15
78	81	65	16
79	80	65	15
80	79	64	15
81	78	63	15
82	77	62	15
83	76	62	14
84	75	62	13
85	75	61	14
86	74	61	13
87	73	61	12
88	73	60	13
89	72	59	13
90	71	59	12
91	70	59	11
92	70	58	12
93	70	57	13
94	69	57	12
95	69	56	13
96	69	55	14
97	68	55	13
98	67	55	12
99	66	55	11
100	66	54	12
101	65	54	11
102	65	53	12
103	64	53	11
104	63	53	10
105	63	52	11
106	62	52	10
107	61	51	10
108	61	50	11
109	60	50	10
110	59	50	9
111	59	49	10
112	58	49	9
113	58	48	10
114	57	47	10
115	56	47	9
116	56	46	10
117	55	46	9
118	55	45	10
119	54	45	9
120	53	45	8
121	53	44	9
122	53	43	10
123	52	42	10
124	51	42	9
125	51	41	10
126	50	41	9
127	50	40	10
128	49	40	9
129	49	39	10
130	48	39	9
131	48	38	10
132	47	38	9
133	47	37	10
134	46	37	9
135	46	36	10
136	45	36	9
137	45	35	10
138	44	35	9
139	44	34	10
140	43	34	9
141	42	34	8
142	42	33	9
143	41	33	8
144	41	32	9
145	40	32	8
146	39	32	7
147	39	31	8
148	38	31	7
149	38	30	8
150	37	30	7
151	37	29	8
152	36	29	7
153	36	28	8
154	35	28	7
155	35	27	8
156	34	27	7
157	34	26	8
158	33	26	7
159	33	25	8
160	32	25	7
161	31	25	6
162	31	24	7
163	30	24	6
164	30	23	7
165	29	23	6
166	29	22	7
167	28	22	6
168	28	21	7
169	27	21	6
170	27	20	7
171	26	20	6
172	26	19	7
173	25	19	6
174	24	19	5
175	24	18	6
176	23	18	5
177	23	17	6
178	22	17	5
179	22	16	6
180	21	16	5
181	21	15	6
182	20	15	5
183	20	14	6
184	19	14	5
185	19	13	6
186	18	13	5
187	17	13	4
188	17	12	5
189	16	12	4
190	16	11	5
191	15	11	4
192	15	10	5
193	14	10	4
194	13	10	3
195	13	9	4
196	12	9	3
197	12	8	4
198	11	8	3
199	11	7	4
200	10	7	3
201	10	6	4
202	9	6	3
203	8	6	2
204	8	5	3
205	7	5	2
206	7	4	3
207	6	4	2
208	5	4	1
209	5	3	2
210	4	3	1
211	4	2	2
212	3	2	1
213	3	1	2
214	2	1	1
215	1	1	0
216	1	0	1

## Sheet: Fig6
K	COIRank	COIRank_Notime	CAJTRank	P(RI(R)@K)
				COIRank	COIRank_Notime	CAJTRank
10	8	7	7	0.8	0.7	0.7
20	14	15	14	0.7	0.75	0.7
30	20	18	18	0.666667	0.6	0.6
40	26	26	26	0.65	0.65	0.65
50	38	34	32	0.76	0.68	0.64
60	45	43	41	0.75	0.716667	0.683333
70	50	50	48	0.714286	0.714286	0.685714
80	57	56	55	0.7125	0.7	0.6875
90	64	62	61	0.711111	0.688889	0.677778
100	70	67	65	0.7	0.67	0.65
110	78	72	70	0.709091	0.654545	0.636364
120	84	78	76	0.7	0.65	0.633333
130	90	84	81	0.692308	0.646154	0.623077
140	95	89	85	0.678571	0.635714	0.607143
150	99	93	89	0.66	0.62	0.593333
160	106	98	95	0.6625	0.6125	0.59375
170	113	103	103	0.664706	0.605882	0.605882
180	119	112	109	0.661111	0.622222	0.605556
190	124	117	115	0.652632	0.615789	0.605263
200	132	121	120	0.66	0.605	0.6
210	138	130	123	0.657143	0.619048	0.585714
220	146	137	131	0.663636	0.622727	0.595455
230	154	142	137	0.669565	0.617391	0.595652
240	159	152	142	0.6625	0.633333	0.591667
250	169	156	147	0.676	0.624	0.588
260	176	163	156	0.676923	0.626923	0.6
270	181	168	164	0.67037	0.622222	0.67037
280	188	176	171	0.671429	0.628571	0.671429
290	195	182	176	0.672414	0.627586	0.672414
300	201	188	183	0.67	0.626667	0.67
